# Supplementary material for: Imported Cholera Cases, South Africa, 2023
Source: Emerg Infect Dis. 2023 Aug;29(8):1687–90. doi: 10.3201/eid2908.230750 (PMC10370840; doi:10.3201/eid2908.230750)
Supplement: Appendix 2 — Reference Vibrio cholerae isolates used in study of imported cases of cholera in South Africa. [file 23-0750-Techapp-s2.xlsx]

## Sheet: Appendix 2 Table 1
Article DOI: https://doi.org/10.3201/eid2908.230378
EID cannot ensure accessibility for supplementary materials supplied by authors. Readers who have difficulty accessing supplementary content should contact the authors for assistance.
Imported Cholera Cases, South Africa, 2023
Appendix 2
Appendix 2 Table 1. Metadata and phenotypic data for the six Vibrio cholerae O1 isolates from South Africa, 2023
Case no.	Isolate name	Isolation year	Source	Serogroup	Serotype	AMP MIC (mg/L)	AZM MIC (mg/L)	TET MIC (mg/L)	CIP MIC (mg/L)
1	LD04947912	2023	Human (feces)	O1	Ogawa	8	1	4	0.5
2	YA00436893	2023	Human (feces)	O1	Ogawa	4	1	4	0.25
3	LD04952620	2023	Human (feces)	O1	Ogawa	8	1	4	0.5
4	LD04967541	2023	Human (feces)	O1	Ogawa	4	0.5	4	0.25
5	IK04586933	2023	Human (feces)	O1	Ogawa	4	0.25	1	0.25
6	YA00444950	2023	Human (feces)	O1	Ogawa	4	2	4	0.5
MIC, minimum inhibitory concentration; abbreviations for antimicrobial agents; AMP, ampicillin; AZM, azithromycin; TET, tetracycline; CIP, ciprofloxacin.

## Sheet: Appendix 2 Table 2
Article DOI: https://doi.org/10.3201/eid2908.230378
EID cannot ensure accessibility for supplementary materials supplied by authors. Readers who have difficulty accessing supplementary content should contact the authors for assistance.
Imported Cholera Cases, South Africa, 2023
Appendix 2
Appendix 2 Table 2. Genomic characteristics of the six Vibrio cholerae O1 isolates from South Africa, 2023
Case no.	Isolate name	MLST	Genomic wave	Transmission event	ctxB	VSP-II	tcpA in silico	wbeT	Plasmid	SXT/R391	strA/strB	floR	sul2	dfrA1	gyrA	parC	VCA0637	VCA0715	VC1320
1	LD04947912	ST69	3	AFR15	ctxB7	VSP-II (Del VC_0495-VC_0512::ISVch4)	A266G (CIRS101)	Wild type	/	ICEVchInd5	strA/strB	floR	sul2	dfrA1	S83I	S85L	C13T (Q5STOP)	C505T (R169C)	G265A (D89N)
2	YA00436893	ST69	3	AFR15	ctxB7	VSP-II (Del VC_0495-VC_0512::ISVch4)	A266G (CIRS101)	Wild type	/	ICEVchInd5	strA/strB	floR	sul2	dfrA1	S83I	S85L	C13T (Q5STOP)	C505T (R169C)	G265A (D89N)
3	LD04952620	ST69	3	AFR15	ctxB7	VSP-II (Del VC_0495-VC_0512::ISVch4)	A266G (CIRS101)	Wild type	/	ICEVchInd5	strA/strB	floR	sul2	dfrA1	S83I	S85L	C13T (Q5STOP)	C505T (R169C)	G265A (D89N)
4	LD04967541	ST69	3	AFR15	ctxB7	VSP-II (Del VC_0495-VC_0512::ISVch4)	A266G (CIRS101)	Wild type	/	ICEVchInd5	strA/strB	floR	sul2	dfrA1	S83I	S85L	C13T (Q5STOP)	C505T (R169C)	G265A (D89N)
5	IK04586933	ST69	3	AFR15	ctxB7	VSP-II (Del VC_0495-VC_0512::ISVch4)	A266G (CIRS101)	Wild type	/	ICEVchInd5	strA/strB	floR	sul2	dfrA1	S83I	S85L	C13T (Q5STOP)	C505T (R169C)	G265A (D89N)
6	YA00444950	ST69	3	AFR15	ctxB7	VSP-II (Del VC_0495-VC_0512::ISVch4)	A266G (CIRS101)	Wild type	/	ICEVchInd5	strA/strB	floR	sul2	dfrA1	S83I	S85L	C13T (Q5STOP)	C505T (R169C)	G265A (D89N)
Del, deletion; /, not detected.

## Sheet: Appendix 2 Table 3
Article DOI: https://doi.org/10.3201/eid2908.230378
EID cannot ensure accessibility for supplementary materials supplied by authors. Readers who have difficulty accessing supplementary content should contact the authors for assistance.
Imported Cholera Cases, South Africa, 2023
Appendix 2
Appendix 2 Table 3. Accession numbers of the 1,443 seventh pandemic Vibrio cholerae 01 biotype El Tor genomes studied for comparison with outbreak strains, South Africa, 2023
Tree order	Strain name	Year	Country	Genome coverage (X)	Reference	Short read accession nos	GenBank
1	A6	1957	Indonesia		Mutreja et al. Nature 2011	ERR025382
2	6312-CDC	1961	Indonesia		Didelot et al. PLoS Genet 2015	ERR576981
3	6311-CDC	1961	Indonesia		Didelot et al. PLoS Genet 2015	ERR576982
4	A18	1977	India		Mutreja et al. Nature 2011	ERR025384
5	D118-CDC	1961	China		Didelot et al. PLoS Genet 2015	ERR576972
6	2921-CDC	1962	China		Didelot et al. PLoS Genet 2015	ERR579055
7	63244-CDC	1963	China		Didelot et al. PLoS Genet 2015	ERR576980
8	2881-CDC	1961	China		Didelot et al. PLoS Genet 2015	ERR579058
9	2894-CDC	1961	China		Didelot et al. PLoS Genet 2015	ERR579057
10	2865-CDC	1961	China		Didelot et al. PLoS Genet 2015	ERR579060
11	CNRVC930061	1961	China		Weill et al. Science 2017	ERR1879565
12	2744-CDC	1962	China		Didelot et al. PLoS Genet 2015	ERR579066
13	2914-CDC	1966	China		Didelot et al. PLoS Genet 2015	ERR579056
14	3075-CDC	1974	China		Didelot et al. PLoS Genet 2015	ERR579050
15	CNRVC950218	1973	Philippines		Weill et al. Science 2017	ERR1879584
16	2308-CDC	1978	China		Didelot et al. PLoS Genet 2015	ERR579074
17	3289-CDC	1978	China		Didelot et al. PLoS Genet 2015	ERR577143
18	2981-CDC	1965	China		Didelot et al. PLoS Genet 2015	ERR579053
19	CNRVC930027	1966	Egypt		Weill et al. Science 2017	ERR976397
20	CNRVC960976	1962	New Guinea		Weill et al. Science 2017	ERR1879629
21	CNRVC930060	1961	Philippines		Weill et al. Science 2017	ERR1879564
22	CNRVC940044	1963	Philippines		Weill et al. Science 2017	ERR1879573
23	GD196110-CDC	1961	China		Didelot et al. PLoS Genet 2015	ERR576971
24	2873-CDC	1961	China		Didelot et al. PLoS Genet 2015	ERR579059
25	2783-CDC	1964	China		Didelot et al. PLoS Genet 2015	ERR579063
26	2957-CDC	1964	China		Didelot et al. PLoS Genet 2015	ERR579054
27	CNRVC930066	1964	India		Weill et al. Science 2017	ERR1879566
28	CNRVC930036	1962	India		Weill et al. Science 2017	ERR1879562
29	CNRVC950100	1973	Malaysia		Weill et al. Science 2017	ERR1879580
30	CNRVC930029	1971	Myanmar		Weill et al. Science 2017	ERR1879559
31	CNRVC950641	1972	Myanmar		Weill et al. Science 2017	ERR1879587
32	6310-CDC	1961	Indonesia		Didelot et al. PLoS Genet 2015	ERR576983
33	CNRVC961077	1963	Thailand		Weill et al. Science 2017	ERR1879633
34	3014-CDC	1969	China		Didelot et al. PLoS Genet 2015	ERR579052
35	CNRVC961129	1964	Viet Nam		Weill et al. Science 2017	ERR1879634
36	CNRVC930067	1963	Cambodia		Weill et al. Science 2017	ERR1879567
37	CNRVC950161	1966	Viet Nam		Weill et al. Science 2017	ERR1879581
38	CNRVC950165	1968	Viet Nam		Weill et al. Science 2017	ERR1879582
39	CNRVC950172	1969	Viet Nam		Weill et al. Science 2017	ERR1879583
40	642345-CDC	1964	China		Didelot et al. PLoS Genet 2015	ERR576979
41	CNRVC960800	1965	Iran		Weill et al. Science 2017	ERR1879604
42	CNRVC960768	1966	Iraq		Weill et al. Science 2017	ERR1879601
43	CNRVC960778	1966	Iraq		Weill et al. Science 2017	ERR1879602
44	CNRVC961005	1964	Pakistan		Weill et al. Science 2017	ERR1879630
45	CNRVC960799	1965	Iran		Weill et al. Science 2017	ERR1879603
46	CNRVC930076	1965	Iran		Weill et al. Science 2017	ERR1879568
47	CNRVC960842	1965	Iran		Weill et al. Science 2017	ERR1879605
48	CNRVC960872	1965	Iran		Weill et al. Science 2017	ERR1879607
49	CNRVC960871	1965	Iran		Weill et al. Science 2017	ERR1879606
50	THSTI_GP160bis	1980	India		Weill et al. Science 2017	ERR1880816
51	3304-CDC	1979	China		Didelot et al. PLoS Genet 2015	ERR577142
52	3538-CDC	1981	China		Didelot et al. PLoS Genet 2015	ERR577140
53	CNRVC930171	1984	Cote d'Ivoire		Weill et al. Science 2017	ERR976411
54	CNRVC140136	1971	Portugal		Weill et al. Science 2017	ERR976507
55	CNRVC930033	1970	Israel		Weill et al. Science 2017	ERR1879561
56	CNRVC930044	1970	Lebanon		Weill et al. Science 2017	ERR1879563
57	CNRVC150131	1970	Ukraine		Weill et al. Science 2017	ERR1878613
58	CNRVC961018	1970	Slovakia		Weill et al. Science 2017	ERR1879632
59	CNRVC930030	1970	Slovakia		Weill et al. Science 2017	ERR1879560
60	CNRVC961017	1970	Slovakia		Weill et al. Science 2017	ERR1879631
61	CNRVC960922	1970	Lebanon		Weill et al. Science 2017	ERR1879628
62	CNRVC960629	1970	Guinea		Weill et al. Science 2017	ERR976466
63	CNRVC950468	1972	Morocco		Weill et al. Science 2017	ERR976447
64	CNRVC950498	1972	Morocco		Weill et al. Science 2017	ERR976450
65	CNRVC950431	1974	Morocco		Weill et al. Science 2017	ERR976445
66	CNRVC930167	1974	Algeria		Weill et al. Science 2017	ERR976407
67	CNRVC150228	1973	Tunisia		Weill et al. Science 2017	ERR1879436
68	CNRVC950376	1974	Tunisia		Weill et al. Science 2017	ERR976441
69	CNRVC950250	1974	Italy		Weill et al. Science 2017	ERR1879585
70	1_1970	1970	Israel		Weill et al. Science 2017	ERR042745
71	RKI-ZBS2-CH8	1971	Spain		Weill et al. Science 2017	ERR1880796
72	CNRVC150244	1973	Italy		Weill et al. Science 2017	ERR1879541
73	CNRVC950543	1975	Comoros		Weill et al. Science 2017	ERR976453
74	CNRVC950535	1975	Comoros		Weill et al. Science 2017	ERR976451
75	CNRVC950540	1975	Comoros		Weill et al. Science 2017	ERR976452
76	CNRVC930127	1970	Guinea		Weill et al. Science 2017	ERR976403
77	12_1970	1970	Israel		Weill et al. Science 2017	ERR042749
78	CNRVC960949	1970	Libya		Weill et al. Science 2017	ERR976470
79	CNRVC950559	1971	Tunisia		Weill et al. Science 2017	ERR976455
80	CNRVC950558	1971	Tunisia		Weill et al. Science 2017	ERR976454
81	CNRVC140135	1971	Portugal		Weill et al. Science 2017	ERR976506
82	CNRVC960951	1970	Libya		Weill et al. Science 2017	ERR976471
83	CNRVC140134	1971	Portugal		Weill et al. Science 2017	ERR976505
84	CNRVC960635	1970	Guinea		Weill et al. Science 2017	ERR976467
85	CNRVC950487	1972	Morocco		Weill et al. Science 2017	ERR976449
86	A4	1973	Unknown		Mutreja et al. Nature 2011	ERR025380
87	CNRVC960627	1970	Ghana		Weill et al. Science 2017	ERR976465
88	CNRVC950521	1975	Algeria		Oprea et al. Nat Commun 2020	ERR4175477
89	CNRVC930166	1975	Algeria		Weill et al. Science 2017	ERR976406
90	CNRVC950418	1974	Algeria		Weill et al. Science 2017	ERR976444
91	CNRVC950520	1975	Algeria		Oprea et al. Nat Commun 2020	ERR4175478
92	CNRVC950534	1975	Algeria		Oprea et al. Nat Commun 2020	ERR4175473
93	CNRVC070110	1980	Algeria		Benamrouche et al. Emerg Infect Dis 2022	ERR7139722
94	CNRVC070112	1981	Algeria		Benamrouche et al. Emerg Infect Dis 2022	ERR7139723
95	CNRVC950466	1972	Morocco		Weill et al. Science 2017	ERR976446
96	CNRVC961014	1970	Sierra Leone		Weill et al. Science 2017	ERR976475
97	CNRVC930037	1970	Sierra Leone		Weill et al. Science 2017	ERR976398
98	CNRVC950476	1972	Morocco		Weill et al. Science 2017	ERR976448
99	CNRVC960928	1970	Liberia		Weill et al. Science 2017	ERR976468
100	CNRVC960946	1970	Liberia		Weill et al. Science 2017	ERR976469
101	CNRVC950569	1970	Angola		Weill et al. Science 2017	ERR976457
102	CNRVC950568	1970	Angola		Weill et al. Science 2017	ERR976456
103	RKI-ZBS2-CH19	1972	Angola		Weill et al. Science 2017	ERR1880793
104	CNRVC140137	1974	Portugal		Weill et al. Science 2017	ERR976508
105	CNRVC140139	1974	Portugal		Weill et al. Science 2017	ERR976510
106	NICD_69147	1980	Republic of South Africa		Weill et al. Science 2017	ERR1880786
107	NICD_69175	1980	Republic of South Africa		Weill et al. Science 2017	ERR1880792
108	NICD_69173	1980	Republic of South Africa		Weill et al. Science 2017	ERR1880791
109	CNRVC900123	1990	Malawi		Weill et al. Science 2017	ERR976393
110	CNRVC900105	1990	Angola		Weill et al. Science 2017	ERR976391
111	CNRVC920194	1990	Angola		Weill et al. Science 2017	ERR976396
112	CNRVC900117	1990	Malawi		Weill et al. Science 2017	ERR976392
113	CNRVC920170	1989	Malawi		Weill et al. Science 2017	ERR976394
114	CNRVC920049	1992	Malawi		Weill et al. Science 2017	ERR976523
115	CNRVC900125	1990	Mozambique		Weill et al. Science 2017	ERR1879547
116	A152	1991	Mozambique		Mutreja et al. Nature 2011	ERR018152
117	A154	1991	Mozambique		Mutreja et al. Nature 2011	ERR018151
118	A155	1991	Mozambique		Mutreja et al. Nature 2011	ERR018150
119	C8178	1992	Mozambique		Weill et al. Science 2017	ERR1877616
120	CNRVC950235	1970	Nigeria		Weill et al. Science 2017	ERR976431
121	CNRVC950238	1970	Nigeria		Weill et al. Science 2017	ERR976432
122	CNRVC950087	1972	Chad		Weill et al. Science 2017	ERR976416
123	CNRVC950142	1970	Cameroon		Weill et al. Science 2017	ERR976423
124	CNRVC950140	1970	Cameroon		Weill et al. Science 2017	ERR976421
125	CNRVC950040	1972	Chad		Weill et al. Science 2017	ERR976415
126	CNRVC930046	1971	Chad		Weill et al. Science 2017	ERR976401
127	CNRVC930079	1970	France		Weill et al. Science 2017	ERR1879569
128	CNRVC950105	1974	Burkina Faso		Weill et al. Science 2017	ERR976418
129	CNRVC950343	1972	Senegal		Weill et al. Science 2017	ERR976435
130	CNRVC950345	1971	Senegal		Weill et al. Science 2017	ERR976436
131	CNRVC950340	1974	Senegal		Weill et al. Science 2017	ERR1879586
132	CNRVC950253	1973	Senegal		Weill et al. Science 2017	ERR976433
133	CNRVC950326	1974	Senegal		Weill et al. Science 2017	ERR976434
134	CNRVC950224	1971	Ghana		Weill et al. Science 2017	ERR976430
135	CNRVC960575	1970	Benin		Weill et al. Science 2017	ERR976459
136	CNRVC960579	1970	Benin		Weill et al. Science 2017	ERR976460
137	CNRVC960623	1970	Ghana		Weill et al. Science 2017	ERR976464
138	THSTI_GP106bis	1975	Germany		Weill et al. Science 2017	ERR1880815
139	CNRVC950223	1971	Ghana		Weill et al. Science 2017	ERR976429
140	CNRVC930075	1970	Mali		Weill et al. Science 2017	ERR976402
141	CNRVC960959	1970	Niger		Weill et al. Science 2017	ERR976473
142	CNRVC960952	1970	Mali		Weill et al. Science 2017	ERR976472
143	CNRVC960971	1970	Niger		Weill et al. Science 2017	ERR976474
144	CNRVC960552	1970	Cote d'Ivoire		Weill et al. Science 2017	ERR976458
145	CNRVC950182	1973	Cote d'Ivoire		Weill et al. Science 2017	ERR976425
146	CNRVC950203	1970	Cote d'Ivoire		Weill et al. Science 2017	ERR976428
147	CNRVC950191	1973	Cote d'Ivoire		Weill et al. Science 2017	ERR976427
148	CNRVC950189	1973	Cote d'Ivoire		Weill et al. Science 2017	ERR976426
149	CNRVC950106	1974	Burkina Faso		Weill et al. Science 2017	ERR976419
150	CNRVC950405	1974	Burkina Faso		Weill et al. Science 2017	ERR976443
151	CNRVC950396	1974	Burkina Faso		Weill et al. Science 2017	ERR976442
152	CNRVC950138	1970	Cameroon		Weill et al. Science 2017	ERR976420
153	CNRVC950143	1970	Cameroon		Weill et al. Science 2017	ERR976424
154	CNRVC950141	1970	Cameroon		Weill et al. Science 2017	ERR976422
155	CNRVC930042	1970	Cameroon		Weill et al. Science 2017	ERR976400
156	CNRVC950364	1972	Chad		Weill et al. Science 2017	ERR976439
157	CNRVC950366	1974	Chad		Weill et al. Science 2017	ERR976440
158	CNRVC950360	1974	Chad		Weill et al. Science 2017	ERR976438
159	CNRVC950358	1974	Chad		Weill et al. Science 2017	ERR976437
160	CNRVC930187	1982	Algeria		Weill et al. Science 2017	ERR976413
161	CNRVC150229	1981	Tunisia		Weill et al. Science 2017	ERR1879437
162	CNRVC070113	1981	Algeria		Benamrouche et al. Emerg Infect Dis 2022	ERR7139724
163	CNRVC070108	1980	Algeria		Benamrouche et al. Emerg Infect Dis 2022	ERR7139721
164	CNRVC150217	1982	Ghana/Nigeria		Weill et al. Science 2017	ERR1879391
165	CNRVC980046	1985	Benin		Weill et al. Science 2017	ERR976483
166	F135	1993	Cameroon		Weill et al. Science 2017	ERR1879651
167	CNRVC930164	1983	Algeria		Weill et al. Science 2017	ERR976405
168	CNRVC930168	1982	Algeria		Weill et al. Science 2017	ERR976408
169	CNRVC980041	1984	Mali		Weill et al. Science 2017	ERR976480
170	CNRVC980043	1985	Mali		Weill et al. Science 2017	ERR976481
171	863-CDC	1986	Mauritania		Didelot et al. PLoS Genet 2015	ERR576978
172	CNRVC980040	1984	Burkina Faso		Weill et al. Science 2017	ERR976479
173	CNRVC980048	1984	Burkina Faso		Weill et al. Science 2017	ERR976485
174	CNRVC980049	1984	Burkina Faso		Weill et al. Science 2017	ERR976486
175	CNRVC140132	1988	Angola		Weill et al. Science 2017	ERR976503
176	CNRVC140129	1988	Angola		Weill et al. Science 2017	ERR976500
177	A5	1989	Angola		Mutreja et al. Nature 2011	ERR025381
178	CNRVC920176	1989	Sao Tome		Weill et al. Science 2017	ERR1879552
179	SaoTome21	1989	Sao Tome		Weill et al. Science 2017	ERR1880798
180	CNRVC140131	1988	Angola		Weill et al. Science 2017	ERR976502
181	CNRVC140127	1988	Angola		Weill et al. Science 2017	ERR976498
182	CNRVC140128	1988	Angola		Weill et al. Science 2017	ERR976499
183	CNRVC140130	1988	Angola		Weill et al. Science 2017	ERR976501
184	CNRVC920027	1992	Angola		Weill et al. Science 2017	ERR976522
185	CNRVC950002	1995	Angola		Weill et al. Science 2017	ERR998664
186	CNRVC950007	1995	Angola		Weill et al. Science 2017	ERR998665
187	CNRVC940012	1994	Angola		Weill et al. Science 2017	ERR976533
188	CNRVC940011	1994	Angola		Weill et al. Science 2017	ERR976532
189	CNRVC150245	1988	Cote d'Ivoire		Weill et al. Science 2017	ERR1879542
190	CNRVC140140	1988	Cote d'Ivoire		Weill et al. Science 2017	ERR976511
191	CNRVC150227	1988	Cote d'Ivoire		Weill et al. Science 2017	ERR1879435
192	CNRVC150231	1988	Cote d'Ivoire		Weill et al. Science 2017	ERR1879535
193	CNRVC140141	1988	Cote d'Ivoire		Weill et al. Science 2017	ERR976512
194	CNRVC150210	1988	Cote d'Ivoire		Weill et al. Science 2017	ERR1879384
195	CNRVC140121	1991	Brazil		Domman et al. Science 2017	ERR976492
196	CNRVC950014	1995	Ecuador		Domman et al. Science 2017	ERR1879579
197	V01-CDC	1991	Chile		Didelot et al. PLoS Genet 2015	ERR576950
198	C6706-CDC	1991	Peru		Didelot et al. PLoS Genet 2015	ERR576973
199	688	2006	Mexico		Domman et al. Science 2017	ERR108537
200	A184	1992	Colombia		Mutreja et al. Nature 2011	ERR018146
201	A180	1992	Colombia		Mutreja et al. Nature 2011	ERR018148
202	CNRVC140118	1991	Brazil		Domman et al. Science 2017	ERR976489
203	A29	1991	Peru		Mutreja et al. Nature 2011	ERR025388
204	A185	1992	Colombia		Mutreja et al. Nature 2011	ERR018156
205	A177	1992	Colombia		Mutreja et al. Nature 2011	ERR018149
206	A32	1991	Peru		Mutreja et al. Nature 2011	ERR025390
207	A27	1991	Peru		Mutreja et al. Nature 2011	ERR025378
208	A31	1991	Peru		Mutreja et al. Nature 2011	ERR025389
209	C8799	1992	Uganda		Weill et al. Science 2017	ERR1877636
210	F4170	1997	Nigeria		Weill et al. Science 2017	ERR1879657
211	C8798	1992	Uganda		Weill et al. Science 2017	ERR1877619
212	X190-CDC	1991	Peru		Didelot et al. PLoS Genet 2015	ERR580006
213	A200	1992	Argentina		Mutreja et al. Nature 2011	ERR018168
214	A193	1992	Bolivia		Mutreja et al. Nature 2011	ERR018160
215	A186	1992	Argentina		Mutreja et al. Nature 2011	ERR018158
216	A201	1992	Argentina		Mutreja et al. Nature 2011	ERR018167
217	A231	1991	Mexico		Mutreja et al. Nature 2011	ERR018161
218	A232	1991	Mexico		Mutreja et al. Nature 2011	ERR018159
219	CNRVC140122	1992	Brazil		Domman et al. Science 2017	ERR976493
220	CNRVC930025	1993	French Guiana		Domman et al. Science 2017	ERR1879554
221	CNRVC940183	1994	French Guiana		Domman et al. Science 2017	ERR1879578
222	CNRVC140126	1991	Bolivia		Domman et al. Science 2017	ERR976497
223	CNRVC140123	1992	Bolivia		Domman et al. Science 2017	ERR976494
224	CNRVC140125	1992	Bolivia		Domman et al. Science 2017	ERR976496
225	CNRVC140117	1991	Bolivia		Domman et al. Science 2017	ERR976488
226	A316	1993	Argentina		Mutreja et al. Nature 2011	ERR018181
227	CNRVC140124	1992	Bolivia		Domman et al. Science 2017	ERR976495
228	3024-CDC	1973	China		Didelot et al. PLoS Genet 2015	ERR579051
229	CNRVC960918	1970	Jordan		Weill et al. Science 2017	ERR1879627
230	CNRVC150132	1974	Ukraine		Weill et al. Science 2017	ERR1878614
231	CNRVC930038	1970	Ethiopia		Weill et al. Science 2017	ERR976399
232	CNRVC960596	1970	Ethiopia		Weill et al. Science 2017	ERR976463
233	CNRVC960891	1970	Israel		Weill et al. Science 2017	ERR1879624
234	CNRVC960899	1970	Israel		Weill et al. Science 2017	ERR1879625
235	CNRVC960911	1970	Israel		Weill et al. Science 2017	ERR1879626
236	4_1970	1970	Israel		Weill et al. Science 2017	ERR042748
237	N16961	1975	Bangladesh		Heidelberg et al. Nature 2000		LT907989/LT907990
238	A19	1971	Bangladesh		Mutreja et al. Nature 2011	ERR025385
239	132-CDC	1978	China		Didelot et al. PLoS Genet 2015	ERR579087
240	1551-CDC	1979	China		Didelot et al. PLoS Genet 2015	ERR579083
241	3564-CDC	1982	China		Didelot et al. PLoS Genet 2015	ERR577139
242	2578-CDC	1985	China		Didelot et al. PLoS Genet 2015	ERR579919
243	3626-CDC	1983	China		Didelot et al. PLoS Genet 2015	ERR576995
244	2752-CDC	1981	China		Didelot et al. PLoS Genet 2015	ERR579065
245	3633-CDC	1984	China		Didelot et al. PLoS Genet 2015	ERR576988
246	1283-CDC	1984	China		Didelot et al. PLoS Genet 2015	ERR579088
247	2833-CDC	1979	China		Didelot et al. PLoS Genet 2015	ERR579062
248	3497-CDC	1980	China		Didelot et al. PLoS Genet 2015	ERR577141
249	2580-CDC	1989	China		Didelot et al. PLoS Genet 2015	ERR579070
250	3735-CDC	1988	China		Didelot et al. PLoS Genet 2015	ERR576987
251	3595-CDC	1983	China		Didelot et al. PLoS Genet 2015	ERR576996
252	2574-CDC	1980	China		Didelot et al. PLoS Genet 2015	ERR579072
253	GP152	1979	India		Mutreja et al. Nature 2011	ERR018188
254	3270-CDC	1977	China		Didelot et al. PLoS Genet 2015	ERR579049
255	A22	1979	Bangladesh		Mutreja et al. Nature 2011	ERR025386
256	A397	1987	Bangladesh		Mutreja et al. Nature 2011	ERR018176
257	CNRVC150216	1976	Turkey		Weill et al. Science 2017	ERR1879390
258	CNRVC150214	1981	Romania		Weill et al. Science 2017	ERR1879388
259	RKI-ZBS2-CH99	1980	Turkey		Weill et al. Science 2017	ERR1880797
260	CNRVC150218	1985	Ethiopia		Weill et al. Science 2017	ERR1879392
261	CNRVC150234	1985	Somalia		Weill et al. Science 2017	ERR1879536
262	CNRVC980039	1985	Djibouti		Weill et al. Science 2017	ERR976478
263	CNRVC980044	1985	Djibouti		Weill et al. Science 2017	ERR976482
264	GP60	1973	India		Mutreja et al. Nature 2011	ERR018186
265	GP143	1978	Bahrein		Mutreja et al. Nature 2011	ERR018192
266	CNRVC150236	1985	Somalia		Weill et al. Science 2017	ERR1879537
267	RC9	1985	Kenya		Chun et al. Proc Natl Acad Sci USA 2009		ACHX00000000
268	CNRVC930170	1984	Democratic Republic of the Congo		Weill et al. Science 2017	ERR976410
269	CNRVC980050	1984_1986	Democratic Republic of the Congo		Weill et al. Science 2017	ERR976487
270	CNRVC980047	1988	Democratic Republic of the Congo		Weill et al. Science 2017	ERR976484
271	CNRVC930153	1993	Democratic Republic of the Congo		Weill et al. Science 2017	ERR976525
272	F5198	1998	Zambia		Weill et al. Science 2017	ERR1880765
273	F5197	1998	Zambia		Weill et al. Science 2017	ERR1880764
274	CNRVC930163	1988	Democratic Republic of the Congo		Weill et al. Science 2017	ERR976404
275	CNRVC920169	1992	Democratic Republic of the Congo		Weill et al. Science 2017	ERR976524
276	CNRVC910429	1991	Democratic Republic of the Congo		Weill et al. Science 2017	ERR976521
277	CNRVC930185	1993	Democratic Republic of the Congo		Weill et al. Science 2017	ERR976526
278	B9631	1998	Rwanda		Weill et al. Science 2017	ERR1877614
279	B9632	1998	Rwanda		Weill et al. Science 2017	ERR1877615
280	CNRVC940051	1988	Rwanda		Weill et al. Science 2017	ERR976414
281	CNRVC970056	1997	Burundi		Weill et al. Science 2017	ERR1879636
282	CNRVC960329	1996	Rwanda		Weill et al. Science 2017	ERR998722
283	CNRVC960328	1996	Rwanda		Weill et al. Science 2017	ERR998721
284	CNRVC940173	1994	Democratic Republic of the Congo		Weill et al. Science 2017	ERR998659
285	CNRVC940143	1994	Democratic Republic of the Congo		Weill et al. Science 2017	ERR976544
286	CNRVC960308	1996	Democratic Republic of the Congo		Weill et al. Science 2017	ERR998714
287	CNRVC960317	1996	Rwanda		Weill et al. Science 2017	ERR998716
288	CNRVC960312	1996	Rwanda		Weill et al. Science 2017	ERR998715
289	CNRVC960299	1996	Rwanda		Weill et al. Science 2017	ERR998713
290	CNRVC970058	1997	Democratic Republic of the Congo		Weill et al. Science 2017	ERR998733
291	CNRVC970004	1997	Democratic Republic of the Congo		Weill et al. Science 2017	ERR998723
292	CNRVC970007	1997	Democratic Republic of the Congo		Weill et al. Science 2017	ERR998724
293	C8465	1992	Burundi		Weill et al. Science 2017	ERR1877617
294	C8466	1992	Burundi		Weill et al. Science 2017	ERR1877618
295	CNRVC930409	1993	Rwanda		Weill et al. Science 2017	ERR976528
296	CNRVC930425	1993	Burundi		Weill et al. Science 2017	ERR976530
297	CNRVC930428	1993	Tanzania		Weill et al. Science 2017	ERR976531
298	CNRVC930417	1993	Burundi		Weill et al. Science 2017	ERR976529
299	CNRVC950693	1995	Democratic Republic of the Congo		Weill et al. Science 2017	ERR998667
300	CNRVC940131	1994	Democratic Republic of the Congo		Weill et al. Science 2017	ERR976540
301	CNRVC950746	1995	Democratic Republic of the Congo		Weill et al. Science 2017	ERR998681
302	CNRVC950695	1995	Democratic Republic of the Congo		Weill et al. Science 2017	ERR998669
303	CNRVC950694	1995	Democratic Republic of the Congo		Weill et al. Science 2017	ERR998668
304	F3835	1997	Tanzania		Weill et al. Science 2017	ERR1879655
305	CNRVC970064	1997	Democratic Republic of the Congo		Weill et al. Science 2017	ERR998734
306	CNRVC970176	1997	Democratic Republic of the Congo		Weill et al. Science 2017	ERR976550
307	CNRVC970174	1997	Democratic Republic of the Congo		Weill et al. Science 2017	ERR976548
308	F3403	1996	Zambia_Republic of South Africa		Weill et al. Science 2017	ERR1879654
309	F5096	1997	Malawi		Weill et al. Science 2017	ERR1879658
310	F5097	1997	Malawi		Weill et al. Science 2017	ERR1880761
311	20_03	1997	Zambia		Weill et al. Science 2017	ERR164763
312	280_02	1996	Zambia		Weill et al. Science 2017	ERR164757
313	177_03	1997	Zambia		Weill et al. Science 2017	ERR164759
314	354_02	1996	Zambia		Weill et al. Science 2017	ERR044794
315	F3397	1996	Zambia_Republic of South Africa		Weill et al. Science 2017	ERR1879653
316	330_02	1997	Zambia		Weill et al. Science 2017	ERR164760
317	329_02	1996	Zambia		Weill et al. Science 2017	ERR164758
318	GP140	1978	Malaysia		Mutreja et al. Nature 2011	ERR018193
319	CNRVC920171	1983	Viet Nam		Weill et al. Science 2017	ERR1879551
320	2757-CDC	1987	China		Didelot et al. PLoS Genet 2015	ERR579064
321	A241	1989	Viet Nam		Mutreja et al. Nature 2011	ERR018169
322	A245	1989	Viet Nam		Mutreja et al. Nature 2011	ERR018171
323	A10	1979	Bangladesh		Mutreja et al. Nature 2011	ERR025383
324	2710-CDC	1986	China		Didelot et al. PLoS Genet 2015	ERR579067
325	CNRVC910040	1991	Cambodia		Weill et al. Science 2017	ERR1879548
326	T21-CDC	1990	Thailand		Didelot et al. PLoS Genet 2015	ERR576970
327	A390	1987	Bangladesh		Mutreja et al. Nature 2011	ERR018177
328	PRL5	1980	India		Mutreja et al. Nature 2011	ERR018189
329	CNRVC930174	1981	Sri Lanka		Weill et al. Science 2017	ERR1879571
330	THSTI_V108	1990	India		Weill et al. Science 2017	ERR1880837
331	THSTI_V12	1989	India		Weill et al. Science 2017	ERR1880838
332	THSTI_V149	1990	India		Weill et al. Science 2017	ERR1880839
333	MO10	1992	India		Chun et al. Proc Natl Acad Sci USA 2009		AAKF03000000
334	A383	2002	Bangladesh		Mutreja et al. Nature 2011	ERR018121
335	A330	1993	India		Mutreja et al. Nature 2011	ERR018119
336	2848-CDC	1988	China		Didelot et al. PLoS Genet 2015	ERR579061
337	CNRVC150222	1987	Romania		Weill et al. Science 2017	ERR1879431
338	CNRVC150133	1990	Russian Federation		Weill et al. Science 2017	ERR1878615
339	CNRVC150134	1990	Russian Federation		Weill et al. Science 2017	ERR1878616
340	CNRVC150224	1990	Romania		Weill et al. Science 2017	ERR1879433
341	CNRVC910416	1991	Kurdistan		Weill et al. Science 2017	ERR1879550
342	CNRVC910164	1991	Turkey		Weill et al. Science 2017	ERR1879549
343	F1393	1993	Djibouti		Weill et al. Science 2017	ERR1879652
344	CNRVC930301	1993	Djibouti		Weill et al. Science 2017	ERR1879572
345	CNRVC010017	1994	Djibouti		Weill et al. Science 2017	ERR976598
346	CNRVC010018	1994	Djibouti		Weill et al. Science 2017	ERR976599
347	CNRVC960142	1996	Sudan		Weill et al. Science 2017	ERR1879595
348	CNRVC960276	1996	Sudan		Weill et al. Science 2017	ERR1879600
349	CNRVC940066	1994	Somalia		Weill et al. Science 2017	ERR1879575
350	CNRVC010015	1994	Djibouti		Weill et al. Science 2017	ERR976597
351	CNRVC150211	1998	Kenya		Weill et al. Science 2017	ERR1879385
352	CNRVC150251	1998	Kenya		Weill et al. Science 2017	ERR1879543
353	CNRVC150252	1998	Kenya		Weill et al. Science 2017	ERR1879544
354	CNRVC970175	1997	Djibouti		Weill et al. Science 2017	ERR976549
355	CNRVC970177	1997	Djibouti		Weill et al. Science 2017	ERR976551
356	CNRVC980158	1997	Djibouti		Weill et al. Science 2017	ERR976565
357	CNRVC150213	1998	Ethiopia		Weill et al. Science 2017	ERR1879387
358	CNRVC150254	1998	Ethiopia		Weill et al. Science 2017	ERR1879545
359	CNRVC970053	1997	Somalia		Weill et al. Science 2017	ERR998732
360	CNRVC990002	1999	Somalia		Weill et al. Science 2017	ERR976583
361	CNRVC030392	2003	Somalia		Weill et al. Science 2017	ERR1878095
362	CNRVC030391	2003	Somalia		Weill et al. Science 2017	ERR1878094
363	CNRVC010048	2000	Djibouti		Weill et al. Science 2017	ERR1877938
364	CNRVC010046	2000	Djibouti		Weill et al. Science 2017	ERR1877649
365	A109	1990	Unknown		Mutreja et al. Nature 2011	ERR018147
366	1575-CDC	1990	China		Didelot et al. PLoS Genet 2015	ERR579082
367	1593-CDC	1992	China		Didelot et al. PLoS Genet 2015	ERR579080
368	1583-CDC	1991	China		Didelot et al. PLoS Genet 2015	ERR579081
369	CNRVC920172	1987	Algeria		Weill et al. Science 2017	ERR976395
370	CNRVC930172	1986	Algeria		Weill et al. Science 2017	ERR976412
371	CNRVC930169	1986	Algeria		Weill et al. Science 2017	ERR976409
372	CNRVC970008	1990	Algeria		Weill et al. Science 2017	ERR976476
373	CNRVC910347	1991	Morocco		Weill et al. Science 2017	ERR976517
374	CNRVC910349	1991	Morocco		Weill et al. Science 2017	ERR976518
375	CNRVC940137	1994	Morocco		Weill et al. Science 2017	ERR976541
376	6-92	1992	Algeria		Benamrouche et al. Emerg Infect Dis 2022	ERR7135491
377	21/92	1992	Algeria		Benamrouche et al. Emerg Infect Dis 2022	ERR7135496
378	2-92	1992	Algeria		Benamrouche et al. Emerg Infect Dis 2022	ERR7135490	NA
379	CNRVC930255	1993	Morocco		Weill et al. Science 2017	ERR976527
380	CNRVC910386	1991	Morocco		Weill et al. Science 2017	ERR976520
381	CNRVC940180	1994	Morocco		Weill et al. Science 2017	ERR998661
382	CNRVC940179	1994	Morocco		Weill et al. Science 2017	ERR998660
383	CNRVC980038	1986	Sierra Leone		Weill et al. Science 2017	ERR976477
384	CNRVC910036	1991	Benin		Weill et al. Science 2017	ERR976513
385	CNRVC900108	1990	Guinea		Weill et al. Science 2017	ERR1879546
386	CNRVC940147	1994	Liberia		Weill et al. Science 2017	ERR976545
387	CNRVC940162	1994	Liberia		Weill et al. Science 2017	ERR976546
388	CNRVC940030	1993	Cote d'Ivoire		Weill et al. Science 2017	ERR976534
389	CNRVC940035	1993	Cote d'Ivoire		Weill et al. Science 2017	ERR976536
390	CNRVC910375	1991	Cote d'Ivoire		Weill et al. Science 2017	ERR976519
391	CNRVC980421	1998	Cote d'Ivoire		Weill et al. Science 2017	ERR976582
392	CNRVC980420	1998	Cote d'Ivoire		Weill et al. Science 2017	ERR976581
393	CNRVC950702	1995	Burkina Faso		Weill et al. Science 2017	ERR998672
394	CNRVC950700	1995	Burkina Faso		Weill et al. Science 2017	ERR998671
395	CNRVC910267	1991	Benin		Weill et al. Science 2017	ERR976515
396	CNRVC910266	1991	Benin		Weill et al. Science 2017	ERR976514
397	CNRVC910279	1991	Niger		Weill et al. Science 2017	ERR976516
398	CNRVC950011	1995	Cameroon		Weill et al. Science 2017	ERR998666
399	CNRVC940163	1994	Chad		Weill et al. Science 2017	ERR998656
400	CNRVC940184	1994	Chad		Weill et al. Science 2017	ERR998662
401	CNRVC980418	1998	Sierra Leone		Weill et al. Science 2017	ERR976580
402	CNRVC940034	1994	Cote d'Ivoire		Weill et al. Science 2017	ERR976535
403	CNRVC970036	1997	Cameroon		Weill et al. Science 2017	ERR998731
404	CNRVC970024	1997	Cameroon		Weill et al. Science 2017	ERR998728
405	CNRVC970022	1997	Cameroon		Weill et al. Science 2017	ERR998727
406	CNRVC980328	1998	Cameroon		Weill et al. Science 2017	ERR976570
407	CNRVC980323	1998	Cameroon		Weill et al. Science 2017	ERR976568
408	CNRVC980061	1998	Cameroon		Weill et al. Science 2017	ERR976562
409	CNRVC990329	1999	Cameroon		Weill et al. Science 2017	ERR1879650
410	CNRVC980060	1998	Cameroon		Weill et al. Science 2017	ERR976561
411	CNRVC940190	1994	Niger		Weill et al. Science 2017	ERR998663
412	CNRVC960118	1996	Democratic Republic of the Congo		Weill et al. Science 2017	ERR998694
413	CNRVC960218	1996	Democratic Republic of the Congo		Weill et al. Science 2017	ERR998698
414	CNRVC970027	1997	Democratic Republic of the Congo		Weill et al. Science 2017	ERR998729
415	CNRVC970028	1997	Democratic Republic of the Congo		Weill et al. Science 2017	ERR998730
416	CNRVC970135	1997	Democratic Republic of the Congo		Weill et al. Science 2017	ERR998746
417	CNRVC990256	1999	Republic of the Congo		Weill et al. Science 2017	ERR1879647
418	CNRVC970113	1997	Democratic Republic of the Congo		Weill et al. Science 2017	ERR998741
419	CNRVC980034	1998	Republic of the Congo		Weill et al. Science 2017	ERR976560
420	CNRVC970170	1997	Gabon		Weill et al. Science 2017	ERR976547
421	CNRVC980030	1998	Republic of the Congo		Weill et al. Science 2017	ERR976559
422	CNRVC960127	1996	Democratic Republic of the Congo		Weill et al. Science 2017	ERR998697
423	CNRVC960124	1996	Democratic Republic of the Congo		Weill et al. Science 2017	ERR998696
424	CNRVC970075	1997	Central African Republic		Weill et al. Science 2017	ERR998735
425	CNRVC970141	1997	Central African Republic		Weill et al. Science 2017	ERR998747
426	CNRVC970143	1997	Central African Republic		Weill et al. Science 2017	ERR998748
427	CNRVC970126	1997	Central African Republic		Weill et al. Science 2017	ERR998744
428	CNRVC970079	1997	Central African Republic		Weill et al. Science 2017	ERR998736
429	CNRVC970108	1997	Central African Republic		Weill et al. Science 2017	ERR998737
430	CNRVC970127	1997	Central African Republic		Weill et al. Science 2017	ERR998745
431	CNRVC970109	1997	Central African Republic		Weill et al. Science 2017	ERR998738
432	VC51	1992	India		Mutreja et al. Nature 2011	ERR018124
433	4670	1991	Bangladesh		Mutreja et al. Nature 2011	ERR019883
434	MJ1485	1994	Bangladesh		Mutreja et al. Nature 2011	ERR018120
435	MJ1236	1994	Bangladesh		Chun et al. Proc Natl Acad Sci USA 2009		CP001485/CP001486
436	MAB039	2012	Bangladesh		Monir et al. Microbiol Spectr 2022	DRR335723
437	MAB035	2012	Bangladesh		Monir et al. Microbiol Spectr 2022	DRR335720
438	MAB037	2012	Bangladesh		Monir et al. Microbiol Spectr 2022	DRR335721
439	A346(2)	1994	Bangladesh		Mutreja et al. Nature 2011	ERR018179
440	CNRVC150230	1994	Italy		Weill et al. Science 2017	ERR1879438
441	CNRVC940149	1994	Albania		Weill et al. Science 2017	ERR1879577
442	CNRVC150223	1993	Lebanon		Weill et al. Science 2017	ERR1879432
443	CNRVC150215	1993	Lebanon		Weill et al. Science 2017	ERR1879389
444	RKI-ZBS2-CH218	1994	Turkey		Weill et al. Science 2017	ERR1880794
445	Gaz2	1994	Palestine		Weill et al. Science 2017	ERR042729
446	Gaz11	1994	Palestine		Weill et al. Science 2017	ERR042733
447	CNRVC070120	1994	Algeria		Weill et al. Science 2017	ERR1878555
448	CNRVC070154	1994	Algeria		Weill et al. Science 2017	ERR1878560
449	CNRVC150219	1994	Romania		Weill et al. Science 2017	ERR1879393
450	Gaz21	1994	Palestine		Weill et al. Science 2017	ERR042738
451	CNRVC950798	1995	Iraq		Weill et al. Science 2017	ERR1879593
452	CNRVC950792	1995	Iraq		Weill et al. Science 2017	ERR1879588
453	CNRVC950800	1995	Iraq		Weill et al. Science 2017	ERR1879594
454	CNRVC030438	2003	Iraq		Weill et al. Science 2017	ERR1878096
455	F5149	1997	Mozambique		Weill et al. Science 2017	ERR1880763
456	NICD_16230	2001	Republic of South Africa		Weill et al. Science 2017	ERR1880785
457	NICD_14191	2001	Republic of South Africa		Weill et al. Science 2017	ERR1880778
458	NICD_14794	2001	Republic of South Africa		Weill et al. Science 2017	ERR1880779
459	NICD_15070	2001	Republic of South Africa		Weill et al. Science 2017	ERR1880780
460	NICD_4076	2001	Republic of South Africa		Weill et al. Science 2017	ERR1880790
461	NICD_1405	2001	Republic of South Africa		Weill et al. Science 2017	ERR1880777
462	NICD_1242	2001	Republic of South Africa		Weill et al. Science 2017	ERR1880775
463	NICD_1241	2001	Republic of South Africa		Weill et al. Science 2017	ERR1880774
464	NICD_1264	2001	Republic of South Africa		Weill et al. Science 2017	ERR1880776
465	NICD_15104	2001	Republic of South Africa		Weill et al. Science 2017	ERR1880781
466	NICD_273	1998	Republic of South Africa		Weill et al. Science 2017	ERR1880789
467	NICD_16879	2001	Republic of South Africa		Weill et al. Science 2017	ERR1880788
468	F8478	2002	Republic of South Africa		Weill et al. Science 2017	ERR1880768
469	F8479	2002	Republic of South Africa		Weill et al. Science 2017	ERR1880769
470	CNRVC990019	1999	Mozambique		Weill et al. Science 2017	ERR976585
471	CNRVC990038	1999	Mozambique		Weill et al. Science 2017	ERR976586
472	CNRVC990039	1999	Mozambique		Weill et al. Science 2017	ERR976587
473	NICD_15907	2001	Republic of South Africa		Weill et al. Science 2017	ERR1880782
474	NICD_16744	2001	Republic of South Africa		Weill et al. Science 2017	ERR1877613
475	NICD_16756	2001	Republic of South Africa		Weill et al. Science 2017	ERR1880787
476	NICD_15959	2001	Republic of South Africa		Weill et al. Science 2017	ERR1880783
477	NICD_16211	2001	Republic of South Africa		Weill et al. Science 2017	ERR1880784
478	Zim_27	2009	Zimbabwe		Weill et al. Science 2017	ERR044800
479	Zim_25	2009	Zimbabwe		Weill et al. Science 2017	ERR044799
480	B_64	2004	Mozambique		Weill et al. Science 2017	ERR044797
481	B33	2004	Mozambique		Chun et al. Proc Natl Acad Sci USA 2009		ACHZ00000000
482	1346	2005	Mozambique		Mutreja et al. Nature 2011	ERR025356
483	1627	2005	Mozambique		Mutreja et al. Nature 2011	ERR025377
484	1362	2005	Mozambique		Mutreja et al. Nature 2011	ERR025367
485	CNRVC930003	1992	India		Weill et al. Science 2017	ERR1879553
486	THSTI_V157	1991	India		Weill et al. Science 2017	ERR1880841
487	THSTI_V156	1991	India		Weill et al. Science 2017	ERR1880840
488	V212-1	1991	India		Mutreja et al. Nature 2011	ERR018125
489	116072	1991	Mexico		Domman et al. Science 2017	ERR044779
490	33297_1993	1993	Mexico		Domman et al. Science 2017	ERR163240
491	54267_1994	1994	Mexico		Domman et al. Science 2017	ERR163241
492	54328_1994	1994	Mexico		Domman et al. Science 2017	ERR163242
493	82	1998	Mexico		Domman et al. Science 2017	ERR108516
494	87667	1993	Mexico		Domman et al. Science 2017	ERR044785
495	87662	1993	Mexico		Domman et al. Science 2017	ERR044786
496	Mex6	1992	Mexico		Domman et al. Science 2017	ERR042754
497	116075	1992	Mexico		Domman et al. Science 2017	ERR044783
498	54	1999	Mexico		Domman et al. Science 2017	ERR108518
499	85	2000	Mexico		Domman et al. Science 2017	ERR108522
500	60483_1995	1995	Mexico		Domman et al. Science 2017	ERR163244
501	60452_1995	1995	Mexico		Domman et al. Science 2017	ERR163243
502	116073	1991	Mexico		Domman et al. Science 2017	ERR044781
503	95430	1997	Mexico		Domman et al. Science 2017	ERR044791
504	838	1999	Mexico		Domman et al. Science 2017	ERR108517
505	CNRVC150220	1992	Pakistan		Weill et al. Science 2017	ERR1879429
506	CNRVC150221	1991	Romania		Weill et al. Science 2017	ERR1879430
507	CNRVC940047	1991	Romania		Weill et al. Science 2017	ERR1879574
508	4039-CDC	1993	China		Didelot et al. PLoS Genet 2015	ERR576986
509	200106-CDC	2001	China		Didelot et al. PLoS Genet 2015	ERR579313
510	CNRVC150239	1993	Cambodia		Weill et al. Science 2017	ERR1879538
511	93284-CDC	1993	China		Didelot et al. PLoS Genet 2015	ERR576977
512	129-CDC	1994	China		Didelot et al. PLoS Genet 2015	ERR579311
513	1525-CDC	1994	China		Didelot et al. PLoS Genet 2015	ERR579986
514	2530-CDC	1996	China		Didelot et al. PLoS Genet 2015	ERR579073
515	CNRVC930155	1993	Thailand		Weill et al. Science 2017	ERR1879570
516	CNRVC010100	2001	Indonesia		Weill et al. Science 2017	ERR1877943
517	9-CDC	2001	China		Didelot et al. PLoS Genet 2015	ERR579309
518	V011506-CDC	2001	China		Didelot et al. PLoS Genet 2015	ERR576951
519	4113	2003	Viet Nam		Mutreja et al. Nature 2011	ERR025364
520	4111	2002	Viet Nam		Mutreja et al. Nature 2011	ERR019880
521	147-CDC	2002	China		Didelot et al. PLoS Genet 2015	ERR579085
522	4121	2004	Viet Nam		Mutreja et al. Nature 2011	ERR025362
523	4110	1995	Viet Nam		Mutreja et al. Nature 2011	ERR019879
524	4070-CDC	1994	China		Didelot et al. PLoS Genet 2015	ERR576985
525	2657-CDC	1995	China		Didelot et al. PLoS Genet 2015	ERR579068
526	956-CDC	2001	China		Didelot et al. PLoS Genet 2015	ERR576975
527	4672	2000	Bangladesh		Mutreja et al. Nature 2011	ERR019884
528	143-CDC	2001	China		Didelot et al. PLoS Genet 2015	ERR579086
529	SC2000-CDC	2000	China		Didelot et al. PLoS Genet 2015	ERR579091
530	SC1998_242-1-CDC	1998	China		Didelot et al. PLoS Genet 2015	ERR579092
531	1627-CDC	1997	China		Didelot et al. PLoS Genet 2015	ERR579078
532	SC1998_098-1-CDC	1998	China		Didelot et al. PLoS Genet 2015	ERR579114
533	CNRVC990209	1999	Laos		Weill et al. Science 2017	ERR1879645
534	1909-CDC	1998	China		Didelot et al. PLoS Genet 2015	ERR579077
535	936-CDC	1998	China		Didelot et al. PLoS Genet 2015	ERR576976
536	CNRVC990194	1999	Cambodia		Weill et al. Science 2017	ERR1879644
537	4210-CDC	1999	China		Didelot et al. PLoS Genet 2015	ERR576984
538	1944-CDC	2000	China		Didelot et al. PLoS Genet 2015	ERR579076
539	JX1998-1306-1-CDC	1998	China		Didelot et al. PLoS Genet 2015	ERR579093
540	1605-CDC	1993	China		Didelot et al. PLoS Genet 2015	ERR579079
541	2605-CDC	1998	China		Didelot et al. PLoS Genet 2015	ERR579069
542	A130	1989	India		Mutreja et al. Nature 2011	ERR018154
543	A131	1989	India		Mutreja et al. Nature 2011	ERR018153
544	V5	1989	India		Mutreja et al. Nature 2011	ERR018127
545	MG116226	1991	Bangladesh		Mutreja et al. Nature 2011	ERR025396
546	MG116025	1991	Bangladesh		Mutreja et al. Nature 2011	ERR018122
547	THSTI_V8	1989	India		Weill et al. Science 2017	ERR1880842
548	V109	1990	India		Mutreja et al. Nature 2011	ERR018126
549	THSTI_VC63	1992	India		Weill et al. Science 2017	ERR1880844
550	CNRVC940135	1994	Nepal		Weill et al. Science 2017	ERR1879576
551	THSTI_CO368	1993	India		Weill et al. Science 2017	ERR1880805
552	THSTI_CO327	1993	India		Weill et al. Science 2017	ERR1880804
553	CNRVC140133	1994-1995	Guinea Bissau		Weill et al. Science 2017	ERR976504
554	CNRVC940141	1994	Guinea		Weill et al. Science 2017	ERR976542
555	CNRVC940109	1994	Guinea		Weill et al. Science 2017	ERR976538
556	CNRVC950724	1995	Guinea		Weill et al. Science 2017	ERR998677
557	CNRVC940128	1994	Guinea		Weill et al. Science 2017	ERR976539
558	CNRVC950758	1995	Cote d'Ivoire		Weill et al. Science 2017	ERR998685
559	CNRVC940103	1994	Guinea		Weill et al. Science 2017	ERR976537
560	CNRVC950712	1995	Sierra Leone		Weill et al. Science 2017	ERR998675
561	CNRVC940164	1994	Liberia		Weill et al. Science 2017	ERR998657
562	CNRVC950699	1995	Guinea		Weill et al. Science 2017	ERR998670
563	RKI-ZBS2-CH234	1994	Turkey		Weill et al. Science 2017	ERR1880795
564	CNRVC960272	1996	Senegal		Weill et al. Science 2017	ERR998710
565	CNRVC950723	1995	Guinea		Weill et al. Science 2017	ERR998676
566	CNRVC950753	1995	Cote d'Ivoire		Weill et al. Science 2017	ERR998682
567	CNRVC950730	1995	Liberia		Weill et al. Science 2017	ERR998679
568	F5144	1997	Guinea Bissau		Weill et al. Science 2017	ERR1880762
569	CNRVC960327	1996	Senegal		Weill et al. Science 2017	ERR998720
570	CNRVC960321	1996	Senegal		Weill et al. Science 2017	ERR998718
571	CNRVC960324	1996	Senegal		Weill et al. Science 2017	ERR998719
572	CNRVC960318	1996	Senegal		Weill et al. Science 2017	ERR998717
573	CNRVC960023	1996	Senegal		Weill et al. Science 2017	ERR998691
574	CNRVC150226	1994	Senegal		Weill et al. Science 2017	ERR1879434
575	CNRVC960122	1996	Senegal		Weill et al. Science 2017	ERR998695
576	CNRVC960031	1996	Senegal		Weill et al. Science 2017	ERR998693
577	CNRVC960263	1996	Mauritania		Weill et al. Science 2017	ERR1879599
578	CNRVC960018	1996	Senegal		Weill et al. Science 2017	ERR998690
579	CNRVC960260	1996	Mauritania		Weill et al. Science 2017	ERR1879598
580	CNRVC070123	1997	Algeria		Benamrouche et al. Emerg Infect Dis 2022	ERR7139724
581	CNRVC070162	1997	Algeria		Benamrouche et al. Emerg Infect Dis 2022	ERR7139726
582	CNRVC940142	1994	Liberia		Weill et al. Science 2017	ERR976543
583	CNRVC950728	1995	Liberia		Weill et al. Science 2017	ERR998678
584	CNRVC940165	1994	Liberia		Weill et al. Science 2017	ERR998658
585	CNRVC950756	1995	Cote d'Ivoire		Weill et al. Science 2017	ERR998684
586	CNRVC960223	1996	Liberia		Weill et al. Science 2017	ERR998699
587	CNRVC010042	2001	Cote d'Ivoire		Weill et al. Science 2017	ERR1877647
588	CNRVC010038	2001	Cote dIvoire		Weill et al. Science 2017	ERR1877646
589	CNRVC030567	2003	Cote d'Ivoire		Weill et al. Science 2017	ERR1878102
590	CNRVC030485	2003	Cote d'Ivoire		Weill et al. Science 2017	ERR1878100
591	CNRVC020404	2002	Cote d'Ivoire		Weill et al. Science 2017	ERR1878089
592	CNRVC980367	1998	Guinea		Weill et al. Science 2017	ERR976574
593	CNRVC030477	2003	Liberia		Weill et al. Science 2017	ERR1878099
594	CNRVC030475	2003	Liberia		Weill et al. Science 2017	ERR1878098
595	CNRVC020062	2002	Liberia		Weill et al. Science 2017	ERR1877954
596	CNRVC020393	2002	Liberia		Weill et al. Science 2017	ERR1878088
597	CNRVC080496	2006	Cote d'Ivoire		Weill et al. Science 2017	ERR1878571
598	L237	2012	Guinea		Weill et al. Science 2017	ERR386704
599	L211	2012	Guinea		Weill et al. Science 2017	ERR386666
600	L233	2012	Guinea		Weill et al. Science 2017	ERR386658
601	CNRVC120195	2012	Guinea Bissau		Weill et al. Science 2017	ERR1878605
602	CNRVC120194	2012	Guinea Bissau		Weill et al. Science 2017	ERR1878604
603	K6975	2008	Guinea Bissau		Weill et al. Science 2017	ERR1880772
604	K6979	2008	Guinea Bissau		Weill et al. Science 2017	ERR1880773
605	CNRVC040206	2004	Guinea		Weill et al. Science 2017	ERR1878112
606	CNRVC040303	2004	Senegal		Weill et al. Science 2017	ERR1878117
607	CNRVC040257	2004	Sierra Leone		Weill et al. Science 2017	ERR1878115
608	CNRVC060009	2006	Mali		Weill et al. Science 2017	ERR1878149
609	CNRVC070124	2005	Mauritania		Weill et al. Science 2017	ERR1878556
610	CNRVC070142	2006	Mauritania		Weill et al. Science 2017	ERR1878558
611	CNRVC040314	2004	Senegal		Weill et al. Science 2017	ERR1878127
612	CNRVC060010	2005	Mali		Weill et al. Science 2017	ERR1878150
613	CNRVC040203	2004	Sierra Leone		Weill et al. Science 2017	ERR1878111
614	CNRVC070144	2005	Mauritania		Weill et al. Science 2017	ERR1878559
615	CNRVC070136	2006	Mauritania		Weill et al. Science 2017	ERR1878557
616	CNRVC960250	1996	Mali		Weill et al. Science 2017	ERR998704
617	CNRVC950707	1995	Mali		Weill et al. Science 2017	ERR998673
618	CNRVC950708	1995	Mali		Weill et al. Science 2017	ERR998674
619	CNRVC950755	1995	Cote d'Ivoire		Weill et al. Science 2017	ERR998683
620	CNRVC950806	1995	Burkina Faso		Weill et al. Science 2017	ERR998688
621	CNRVC950801	1995	Burkina Faso		Weill et al. Science 2017	ERR998687
622	CNRVC950759	1995	Niger		Weill et al. Science 2017	ERR998686
623	CNRVC960003	1996	Niger		Weill et al. Science 2017	ERR998689
624	CNRVC970147	1997	Benin		Weill et al. Science 2017	ERR998749
625	CNRVC970152	1997	Benin		Weill et al. Science 2017	ERR998750
626	CNRVC970019	1997	Cameroon		Weill et al. Science 2017	ERR998726
627	CNRVC970125	1997	Central African Republic		Weill et al. Science 2017	ERR998743
628	CNRVC980021	1997	Cameroon		Weill et al. Science 2017	ERR976554
629	CNRVC970123	1997	Central African Republic		Weill et al. Science 2017	ERR998742
630	CNRVC980022	1997	Cameroon		Weill et al. Science 2017	ERR976555
631	CNRVC970110	1997	Central African Republic		Weill et al. Science 2017	ERR998739
632	CNRVC970112	1997	Central African Republic		Weill et al. Science 2017	ERR998740
633	CNRVC960243	1996	Chad		Weill et al. Science 2017	ERR998702
634	F4169	1997	Nigeria		Weill et al. Science 2017	ERR1879656
635	CNRVC960252	1996	Nigeria		Weill et al. Science 2017	ERR998705
636	CNRVC980396	1998	Cameroon		Weill et al. Science 2017	ERR976577
637	CNRVC980398	1998	Cameroon		Weill et al. Science 2017	ERR976579
638	CNRVC980374	1998	Chad		Weill et al. Science 2017	ERR1879638
639	CNRVC980395	1998	Cameroon		Weill et al. Science 2017	ERR976576
640	CNRVC980397	1998	Cameroon		Weill et al. Science 2017	ERR976578
641	CNRVC960271	1996	Nigeria		Weill et al. Science 2017	ERR998709
642	CNRVC960258	1996	Nigeria		Weill et al. Science 2017	ERR998707
643	CNRVC960028	1996	Nigeria		Weill et al. Science 2017	ERR998692
644	CNRVC960254	1996	Nigeria		Weill et al. Science 2017	ERR998706
645	CNRVC970014	1997	Cameroon		Weill et al. Science 2017	ERR998725
646	CNRVC960246	1996	Cameroon		Weill et al. Science 2017	ERR998703
647	CNRVC960293	1996	Cameroon		Weill et al. Science 2017	ERR998712
648	CNRVC960265	1996	Chad		Weill et al. Science 2017	ERR998708
649	CNRVC960273	1996	Chad		Weill et al. Science 2017	ERR998711
650	CNRVC960234	1996	Chad		Weill et al. Science 2017	ERR998701
651	CNRVC960228	1996	Chad		Weill et al. Science 2017	ERR998700
652	CNRVC980360	1998	Burkina Faso		Weill et al. Science 2017	ERR976573
653	CNRVC980359	1998	Burkina Faso		Weill et al. Science 2017	ERR976572
654	CNRVC000005	1999	Niger		Weill et al. Science 2017	ERR1877637
655	CNRVC000323	2000	Cameroon		Weill et al. Science 2017	ERR1877643
656	CNRVC010023	2000	Cameroon		Weill et al. Science 2017	ERR1877645
657	CNRVC990234	1999	Burkina Faso		Weill et al. Science 2017	ERR1879646
658	CNRVC010108	2001	Togo		Weill et al. Science 2017	ERR1877944
659	CNRVC010206	2001	Burkina Faso		Weill et al. Science 2017	ERR1877949
660	CNRVC010205	2001	Burkina Faso		Weill et al. Science 2017	ERR1877948
661	CNRVC040210	2004	Niger		Weill et al. Science 2017	ERR1878114
662	CNRVC050323	2005	Nigeria		Weill et al. Science 2017	ERR1878146
663	CNRVC050334	2005	Nigeria		Weill et al. Science 2017	ERR1878147
664	CNRVC010123	2001	Chad		Weill et al. Science 2017	ERR1877946
665	CNRVC010221	2001	Cameroon		Weill et al. Science 2017	ERR1877950
666	CNRVC010120	2001	Chad		Weill et al. Science 2017	ERR1877945
667	CNRVC010203	2001	Chad		Weill et al. Science 2017	ERR1877947
668	CNRVC040074	2001	Cameroon		Weill et al. Science 2017	ERR1878106
669	CNRVC050008	2005	Cameroon		Weill et al. Science 2017	ERR1878128
670	CNRVC040061	2004	Cameroon		Weill et al. Science 2017	ERR1878105
671	CNRVC040082	2002	Cameroon		Weill et al. Science 2017	ERR1878107
672	CNRVC050011	2005	Cameroon		Weill et al. Science 2017	ERR1878129
673	CNRVC040110	2004	Cameroon		Weill et al. Science 2017	ERR1878108
674	CNRVC080764	2008	Cameroon		Weill et al. Science 2017	ERR1878574
675	CNRVC080762	2008	Cameroon		Weill et al. Science 2017	ERR1878573
676	CNRVC060111	2006	Cameroon		Weill et al. Science 2017	ERR1878152
677	CNRVC050073	2005	Equatorial Guinea		Weill et al. Science 2017	ERR1878131
678	CNRVC050060	2005	Equatorial Guinea		Weill et al. Science 2017	ERR1878130
679	CNRVC070011	2007	Republic of the Congo		Weill et al. Science 2017	ERR1878549
680	CNRVC070012	2007	Republic of the Congo		Weill et al. Science 2017	ERR1878550
681	CNRVC030084	2003	Benin		Weill et al. Science 2017	ERR1878092
682	CNRVC020367	2002	Benin		Weill et al. Science 2017	ERR1877957
683	CNRVC020361	2002	Benin		Weill et al. Science 2017	ERR1877956
684	CNRVC030082	2003	Benin		Weill et al. Science 2017	ERR1878091
685	CNRVC040127	2004	Benin		Weill et al. Science 2017	ERR1878109
686	CNRVC040209	2004	Niger		Weill et al. Science 2017	ERR1878113
687	K0107	2003	Mali		Weill et al. Science 2017	ERR1880770
688	K0108	2003	Mali		Weill et al. Science 2017	ERR1880771
689	CNRVC040132	2004	Benin		Weill et al. Science 2017	ERR1878110
690	CNRVC060273	2006	Niger		Weill et al. Science 2017	ERR1878545
691	CNRVC070164	2007	Benin		Weill et al. Science 2017	ERR1878561
692	CNRVC080497	2006	Cote d'Ivoire		Weill et al. Science 2017	ERR1878572
693	CNRVC050139	2005	Benin		Weill et al. Science 2017	ERR1878133
694	CNRVC050140	2005	Benin		Weill et al. Science 2017	ERR1878134
695	CNRVC070334	2005	Burkina Faso		Weill et al. Science 2017	ERR1878563
696	CNRVC070316	2005	Burkina Faso		Weill et al. Science 2017	ERR1878562
697	CNRVC060272	2006	Niger		Weill et al. Science 2017	ERR1878544
698	CNRVC060280	2006	Nigeria		Weill et al. Science 2017	ERR1878547
699	CNRVC060279	2006	Nigeria		Weill et al. Science 2017	ERR1878546
700	CNRVC080122	2008	Niger		Weill et al. Science 2017	ERR1878565
701	CNRVC080124	2008	Niger		Weill et al. Science 2017	ERR1878566
702	712_11	2011	Ghana		Weill et al. Science 2017	ERR1024518
703	CNRVC100183	2010	Benin		Weill et al. Science 2017	ERR1878587
704	CNRVC100176	2010	Benin		Weill et al. Science 2017	ERR1878586
705	L388	2010	Togo		Weill et al. Science 2017	ERR572572
706	L387	2010	Togo		Weill et al. Science 2017	ERR572571
707	L400	2011	Togo		Weill et al. Science 2017	ERR572840
708	L390	2010	Togo		Weill et al. Science 2017	ERR572574
709	L399	2011	Togo		Weill et al. Science 2017	ERR572582
710	THSTI_D31153	1998	India		Weill et al. Science 2017	ERR1880812
711	THSTI_AM305	1997	India		Weill et al. Science 2017	ERR1880801
712	F5333	1998	Tanzania		Weill et al. Science 2017	ERR1880767
713	F5332	1998	Tanzania		Weill et al. Science 2017	ERR1880766
714	CNRVC150243	1998	Kenya		Weill et al. Science 2017	ERR1879540
715	CNRVC980194	1998	Rwanda		Weill et al. Science 2017	ERR976566
716	CNRVC980195	1998	Rwanda		Weill et al. Science 2017	ERR976567
717	CNRVC990015	1999	Uganda		Weill et al. Science 2017	ERR976584
718	CNRVC000044	2000	Uganda		Weill et al. Science 2017	ERR1877639
719	CNRVC000043	2000	Uganda		Weill et al. Science 2017	ERR1877638
720	CNRVC980081	1998	Tanzania		Weill et al. Science 2017	ERR976564
721	CNRVC980080	1998	Tanzania		Weill et al. Science 2017	ERR976563
722	CNRVC980029	1998	Comoros		Weill et al. Science 2017	ERR976558
723	CNRVC980026	1998	Comoros		Weill et al. Science 2017	ERR976557
724	CNRVC980023	1998	Comoros		Weill et al. Science 2017	ERR976556
725	CNRVC010045	2001	Comoros		Weill et al. Science 2017	ERR1877648
726	CNRVC000056	1999	Madagascar		Weill et al. Science 2017	ERR976590
727	CNRVC000055	1999	Madagascar		Weill et al. Science 2017	ERR976589
728	CNRVC990078	1999	Madagascar		Weill et al. Science 2017	ERR976588
729	CNRVC000085	2000	Comoros		Weill et al. Science 2017	ERR1877640
730	CNRVC000062	2000	Madagascar		Weill et al. Science 2017	ERR976594
731	CNRVC000059	2000	Madagascar		Weill et al. Science 2017	ERR976592
732	CNRVC000058	2000	Madagascar		Weill et al. Science 2017	ERR976591
733	CNRVC000060	2000	Madagascar		Weill et al. Science 2017	ERR976593
734	CNRVC000064	2000	Madagascar		Weill et al. Science 2017	ERR976595
735	CNRVC000065	2000	Madagascar		Weill et al. Science 2017	ERR976596
736	CNRVC010055	2001	Madagascar		Weill et al. Science 2017	ERR1877940
737	CNRVC010051	2000	Madagascar		Weill et al. Science 2017	ERR1877939
738	CNRVC010008	2001	Comoros		Weill et al. Science 2017	ERR1877644
739	CNRVC980356	1998	Sudan		Weill et al. Science 2017	ERR976571
740	CNRVC980384	1998	Sudan		Weill et al. Science 2017	ERR976575
741	CNRVC150240	1998	Kenya		Weill et al. Science 2017	ERR1879539
742	CNRVC150212	1998	Tanzania		Weill et al. Science 2017	ERR1879386
743	CNRVC020003	2002	Comoros		Weill et al. Science 2017	ERR1877953
744	CNRVC030593	2003	Comoros		Weill et al. Science 2017	ERR1878103
745	CNRVC030594	2003	Comoros		Weill et al. Science 2017	ERR1878104
746	6197	2007	Kenya		Mutreja et al. Nature 2011	ERR019292
747	6194	2007	Kenya		Mutreja et al. Nature 2011	ERR019295
748	6201	2007	Kenya		Mutreja et al. Nature 2011	ERR019291
749	6193	2005	Kenya		Mutreja et al. Nature 2011	ERR019296
750	6191	2005	Kenya		Mutreja et al. Nature 2011	ERR019288
751	6212	2007	Kenya		Mutreja et al. Nature 2011	ERR019289
752	6214	2007	Kenya		Mutreja et al. Nature 2011	ERR019287
753	6215	2005	Kenya		Mutreja et al. Nature 2011	ERR019297
754	6210	2007	Kenya		Mutreja et al. Nature 2011	ERR019290
755	VE3	2010	Kenya		Kiiru et al. Plos One 2013	ERR037741
756	KNC1888	2007	Kenya		Kiiru et al. Plos One 2013	ERR117593
757	Tanz_58	2011	Tanzania		Kachwamba et al. BMC Infect Dis 2017	ERS2318704
758	Tanz_56	2012	Tanzania		Kachwamba et al. BMC Infect Dis 2017	ERS2318703
759	KNC147	2010	Kenya		Kiiru et al. Plos One 2013	ERR117588
760	KNC151	2010	Kenya		Kiiru et al. Plos One 2013	ERR117573
761	KNC145	2010	Kenya		Kiiru et al. Plos One 2013	ERR117571
762	KNC155	2010	Kenya		Kiiru et al. Plos One 2013	ERR117597
763	KNC8885	2010	Kenya		Kiiru et al. Plos One 2013	ERR117595
764	KNC158	2010	Kenya		Kiiru et al. Plos One 2013	ERR117583
765	KNC157	2009	Kenya		Kiiru et al. Plos One 2013	ERR117592
766	KNC156	2009	Kenya		Kiiru et al. Plos One 2013	ERR117594
767	VE1	2010	Kenya		Kiiru et al. Plos One 2013	ERR037738
768	KNC8880	2010	Kenya		Kiiru et al. Plos One 2013	ERR117578
769	KNC8889	2010	Kenya		Kiiru et al. Plos One 2013	ERR117581
770	VE2	2010	Kenya		Kiiru et al. Plos One 2013	ERR037739
771	KNEXXH	2009	Kenya		Kiiru et al. Plos One 2013	ERR117556
772	KNEXC	2009	Kenya		Kiiru et al. Plos One 2013	ERR117555
773	CNRVC980004	1998	Uganda		Weill et al. Science 2017	ERR976552
774	CNRVC980005	1998	Uganda		Weill et al. Science 2017	ERR976553
775	CNRVC000212	2000	Rwanda		Weill et al. Science 2017	ERR1877642
776	CNRVC000209	2000	Rwanda		Weill et al. Science 2017	ERR1877641
777	CNRVC030469	2003	Democratic Republic of the Congo		Weill et al. Science 2017	ERR1878097
778	CNRVC030032	2003	Democratic Republic of the Congo		Weill et al. Science 2017	ERR1878090
779	CNRVC050077	2005	Democratic Republic of the Congo		Weill et al. Science 2017	ERR1878132
780	CNRVC040299	2004	Democratic Republic of the Congo		Weill et al. Science 2017	ERR1878116
781	CNRVC070066	2007	South Sudan		Weill et al. Science 2017	ERR1878553
782	CNRVC070067	2007	South Sudan		Weill et al. Science 2017	ERR1878554
783	KNC8678	2009	Kenya		Kiiru et al. Plos One 2013	ERR114416
784	KNC11	2010	Kenya		Kiiru et al. Plos One 2013	ERR117586
785	KNE3G	2010	Kenya		Kiiru et al. Plos One 2013	ERR117490
786	KNE3C	2010	Kenya		Kiiru et al. Plos One 2013	ERR117473
787	KNE11B	2010	Kenya		Kiiru et al. Plos One 2013	ERR117484
788	KNC8673	2009	Kenya		Kiiru et al. Plos One 2013	ERR114415
789	KNC8675	2009	Kenya		Kiiru et al. Plos One 2013	ERR117610
790	KNC8572	2009	Kenya		Kiiru et al. Plos One 2013	ERR117612
791	KNC56	2010	Kenya		Kiiru et al. Plos One 2013	ERR117577
792	KNC1509	2009	Kenya		Kiiru et al. Plos One 2013	ERR117613
793	KNC8679	2008	Kenya		Kiiru et al. Plos One 2013	ERR117606
794	KNC206	2009	Kenya		Kiiru et al. Plos One 2013	ERR117604
795	7687	2009	Kenya		Mutreja et al. Nature 2011	ERR028074
796	7684	2009	Kenya		Mutreja et al. Nature 2011	ERR028068
797	7682	2009	Kenya		Mutreja et al. Nature 2011	ERR028066
798	7685	2009	Kenya		Mutreja et al. Nature 2011	ERR028076
799	7686	2009	Kenya		Mutreja et al. Nature 2011	ERR028075
800	KNC8669	2010	Kenya		Kiiru et al. Plos One 2013	ERR117599
801	4621STDY6714774	2012	Kenya		Weill et al. Nature 2019	ERS1572809
802	4621STDY6714778	2010	Kenya		Weill et al. Nature 2019	ERS1572813
803	4621STDY6714768	2012	Kenya		Weill et al. Nature 2019	ERS1572803
804	4621STDY6714763	2012	Kenya		Weill et al. Nature 2019	ERS1572798
805	CNRVC060119	2006	Kenya		Weill et al. Science 2017	ERR1878153
806	CNRVC070020	2007	Djibouti		Weill et al. Science 2017	ERR1878551
807	CNRVC060120	2006	Kenya		Weill et al. Science 2017	ERR1878154
808	A482	2007	Djibouti		Mutreja et al. Nature 2011	ERR018174
809	A481	2007	Djibouti		Mutreja et al. Nature 2011	ERR018175
810	A483	2007	Djibouti		Mutreja et al. Nature 2011	ERR018172
811	KNE168	2010	Kenya		Kiiru et al. Plos One 2013	ERR117569
812	KNC161	2010	Kenya		Kiiru et al. Plos One 2013	ERR117590
813	KNE170	2010	Kenya		Kiiru et al. Plos One 2013	ERR117485
814	KNC233	2009	Kenya		Kiiru et al. Plos One 2013	ERR117605
815	KNC207	2009	Kenya		Kiiru et al. Plos One 2013	ERR117609
816	KNC133	2007	Kenya		Kiiru et al. Plos One 2013	ERR117579
817	KNC135	2009	Kenya		Kiiru et al. Plos One 2013	ERR117572
818	KNC1420	2009	Kenya		Kiiru et al. Plos One 2013	ERR117607
819	KNE134B	2009	Kenya		Kiiru et al. Plos One 2013	ERR117482
820	KNE134	2009	Kenya		Kiiru et al. Plos One 2013	ERR117480
821	CNRVC010062	2001	Burundi		Weill et al. Science 2017	ERR1877942
822	CNRVC010061	2001	Burundi		Weill et al. Science 2017	ERR1877941
823	CNRVC010254	2001	Democratic Republic of the Congo		Weill et al. Science 2017	ERR1877952
824	CNRVC060153	2006	Democratic Republic of the Congo		Weill et al. Science 2017	ERR1878155
825	CNRVC050284	2005	Democratic Republic of the Congo		Weill et al. Science 2017	ERR1878136
826	L284	2008	Democratic Republic of the Congo		Weill et al. Science 2017	ERR572757
827	CNRVC080383	2008	South Sudan		Weill et al. Science 2017	ERR1878569
828	Tanz_60	2012	Tanzania		Kachwamba et al. BMC Infect Dis 2017	ERS2318705
829	3	2009	Democratic Republic of the Congo		Weill et al. Science 2017	ERR386690
830	217	2009	Democratic Republic of the Congo		Weill et al. Science 2017	ERR386672
831	L78	2009	Democratic Republic of the Congo		Weill et al. Science 2017	ERR572538
832	4784	2009	Tanzania		Mutreja et al. Nature 2011	ERR025370
833	L377	2013	Democratic Republic of the Congo		Weill et al. Science 2017	ERR572836
834	L363	2013	Democratic Republic of the Congo		Weill et al. Science 2017	ERR572559
835	CNRVC150071	2015	Democratic Republic of the Congo		Weill et al. Nature 2019	ERR2265651
836	CNRVC150056	2015	Democratic Republic of the Congo		Weill et al. Nature 2019	ERR2265650
837	CTMA-1439	2015	Democratic Republic of the Congo		Irenge et al. PLoS Negl Trop Dis 2020	ERR3269029
838	CTMA-1420	2015	Democratic Republic of the Congo		Irenge et al. PLoS Negl Trop Dis 2020	ERR3269010
839	CNRVC160460	2016	Democratic Republic of the Congo		Hounmanou et al. Emerg Infect Dis 2023	ERR6614159
840	Tanz_78	2015	Tanzania		Kachwamba et al. BMC Infect Dis 2017	ERS2318712
841	Tanz_100_1	2015	Tanzania		Kachwamba et al. BMC Infect Dis 2017	ERS2318718
842	CNRVC150256	2015	Democratic Republic of the Congo		Weill et al. Nature 2019	ERR2265661
843	CNRVC160448	2016	Democratic Republic of the Congo		Hounmanou et al. Emerg Infect Dis 2023	ERR6613988
844	CTMA-1449	2016	Democratic Republic of the Congo		Irenge et al. PLoS Negl Trop Dis 2020	ERR3269038
845	CNRVC170311	2017	Democratic Republic of the Congo		Hounmanou et al. Emerg Infect Dis 2023	ERR6614190
846	CNRVC170307	2017	Democratic Republic of the Congo		Hounmanou et al. Emerg Infect Dis 2023	ERR6614164
847	CNRVC170306	2017	Democratic Republic of the Congo		Hounmanou et al. Emerg Infect Dis 2023	ERR6614163
848	CNRVC180044	2018	Democratic Republic of the Congo		Hounmanou et al. Emerg Infect Dis 2023	ERR6614564
849	CNRVC180042	2018	Democratic Republic of the Congo		Hounmanou et al. Emerg Infect Dis 2023	ERR6614562
850	CNRVC170309	2017	Democratic Republic of the Congo		Hounmanou et al. Emerg Infect Dis 2023	ERR6614166
851	CNRVC180010	2018	Democratic Republic of the Congo		Hounmanou et al. Emerg Infect Dis 2023	ERR6614196
852	CNRVC170312	2017	Democratic Republic of the Congo		Hounmanou et al. Emerg Infect Dis 2023	ERR6614191
853	CNRVC210067	2020	Democratic Republic of the Congo		Hounmanou et al. Emerg Infect Dis 2023	ERR6614597
854	CNRVC210009	2020	Democratic Republic of the Congo		Hounmanou et al. Emerg Infect Dis 2023	ERR6614576
855	CNRVC210063	2020	Democratic Republic of the Congo		Hounmanou et al. Emerg Infect Dis 2023	ERR6614594
856	CNRVC210055	2020	Democratic Republic of the Congo		Hounmanou et al. Emerg Infect Dis 2023	ERR6614593
857	CNRVC210065	2020	Democratic Republic of the Congo		Hounmanou et al. Emerg Infect Dis 2023	ERR6614595
858	CNRVC210004	2019	Democratic Republic of the Congo		Hounmanou et al. Emerg Infect Dis 2023	ERR6614569
859	CNRVC980324	1998	Rwanda		Weill et al. Science 2017	ERR976569
860	L342	2001	Democratic Republic of the Congo		Weill et al. Science 2017	ERR572810
861	CNRVC010243	2001	Democratic Republic of the Congo		Weill et al. Science 2017	ERR1877951
862	CNRVC020284	2002	Democratic Republic of the Congo		Weill et al. Science 2017	ERR1877955
863	CNRVC030293	2003	Democratic Republic of the Congo		Weill et al. Science 2017	ERR1878093
864	259_01	2004	Zambia		Weill et al. Science 2017	ERR164773
865	204_12	2003	Zambia		Weill et al. Science 2017	ERR044795
866	169_12	2003	Zambia		Weill et al. Science 2017	ERR164765
867	329_01	2004	Zambia		Weill et al. Science 2017	ERR164768
868	218_02	2003	Zambia		Weill et al. Science 2017	ERR164766
869	CP1041	2004	Zambia		Katz et al. Mbio 2013	SRR227309
870	336_01	2004	Zambia		Weill et al. Science 2017	ERR164776
871	CP1040	2004	Zambia		Unpublished (EBI-ENA)	SRR227307
872	CNRVC030519	2002	Democratic Republic of the Congo		Weill et al. Science 2017	ERR1878101
873	CNRVC070045	2007	Democratic Republic of the Congo		Weill et al. Science 2017	ERR1878552
874	CNRVC060003	2006	Democratic Republic of the Congo		Weill et al. Science 2017	ERR1878148
875	2	2009	Democratic Republic of the Congo		Weill et al. Science 2017	ERR386683
876	CNRVC080370	2008	Democratic Republic of the Congo		Weill et al. Science 2017	ERR1878568
877	CNRVC080133	2008	Democratic Republic of the Congo		Weill et al. Science 2017	ERR1878567
878	CNRVC100057	2010	Zambia		Weill et al. Science 2017	ERR1878581
879	CNRVC100062	2010	Zambia		Weill et al. Science 2017	ERR1878582
880	CNRVC070530	2007	Democratic Republic of the Congo		Weill et al. Science 2017	ERR1878564
881	L283	2008	Democratic Republic of the Congo		Weill et al. Science 2017	ERR572756
882	L354	2011	Democratic Republic of the Congo		Weill et al. Science 2017	ERR572821
883	L268	2012	Zambia		Weill et al. Science 2017	ERR386661
884	L254	2012	Zambia		Weill et al. Science 2017	ERR386663
885	L273	2012	Zambia		Weill et al. Science 2017	ERR386656
886	Tanz_20	2015	Tanzania		Kachwamba et al. BMC Infect Dis 2017	ERS2318689
887	Tanz_65	2015	Tanzania		Kachwamba et al. BMC Infect Dis 2017	ERS2318708
888	CNRVC140013	2014	Democratic Republic of the Congo		Weill et al. Science 2017	ERR1878608
889	L372	2013	Democratic Republic of the Congo		Weill et al. Science 2017	ERR572563
890	CNRVC140012	2014	Democratic Republic of the Congo		Weill et al. Science 2017	ERR1878607
891	L1	2009	Democratic Republic of the Congo		Weill et al. Science 2017	ERR572514
892	726	2009	Democratic Republic of the Congo		Weill et al. Science 2017	ERR386698
893	622	2009	Democratic Republic of the Congo		Weill et al. Science 2017	ERR386629
894	CNRVC140069	2014	South Sudan		Weill et al. Nature 2019	ERR2265645
895	CNRVC140077	2014	South Sudan		Weill et al. Nature 2019	ERR2265647
896	CNRVC140054	2014	South Sudan		Weill et al. Nature 2019	ERR2265591
897	CNRVC140072	2014	South Sudan		Weill et al. Nature 2019	ERR2265646
898	CNRVC150141	2015	South Sudan		Weill et al. Nature 2019	ERR2265653
899	CNRVC140079	2014	South Sudan		Weill et al. Nature 2019	ERR2265648
900	CNRVC150165	2015	South Sudan		Weill et al. Nature 2019	ERR2265654
901	CNRVC160462	2016	South Sudan		Weill et al. Nature 2019	ERR2265668
902	CNRVC160461	2016	South Sudan		Weill et al. Nature 2019	ERR2265667
903	CNRVC170164	2017	South Sudan		Weill et al. Nature 2019	ERR2265672
904	CNRVC170165	2017	South Sudan		Weill et al. Nature 2019	ERR2265673
905	CNRVC170161	2017	South Sudan		Weill et al. Nature 2019	ERR2265671
906	CNRVC170159	2017	South Sudan		Weill et al. Nature 2019	ERR2265669
907	CNRVC170160	2017	South Sudan		Weill et al. Nature 2019	ERR2265670
908	L204	2012	Democratic Republic of the Congo		Weill et al. Science 2017	ERR386711
909	L193	2012	Democratic Republic of the Congo		Weill et al. Science 2017	ERR386712
910	L184	2012	Democratic Republic of the Congo		Weill et al. Science 2017	ERR572548
911	L310	2011	Democratic Republic of the Congo		Weill et al. Science 2017	ERR572781
912	L174	2012	Democratic Republic of the Congo		Weill et al. Science 2017	ERR386688
913	L201	2012	Democratic Republic of the Congo		Weill et al. Science 2017	ERR386647
914	L198	2012	Democratic Republic of the Congo		Weill et al. Science 2017	ERR386695
915	CNRVC110266	2011	Central African Republic		Weill et al. Science 2017	ERR1878602
916	CNRVC110272	2011	Central African Republic		Weill et al. Science 2017	ERR1878603
917	L300	2011	Democratic Republic of the Congo		Weill et al. Science 2017	ERR572772
918	L384	2013	Democratic Republic of the Congo		Weill et al. Science 2017	ERR572837
919	L339	2012	Democratic Republic of the Congo		Weill et al. Science 2017	ERR572807
920	CTMA-1410	2015	Democratic Republic of the Congo		Irenge et al. PLoS Negl Trop Dis 2020	ERR3269000
921	CTMA-1408	2015	Democratic Republic of the Congo		Irenge et al. PLoS Negl Trop Dis 2020	ERR3268998
922	CTMA-1442	2016	Democratic Republic of the Congo		Irenge et al. PLoS Negl Trop Dis 2020	ERR3269031
923	CTMA-1421	2015	Democratic Republic of the Congo		Irenge et al. PLoS Negl Trop Dis 2020	ERR3269011
924	CTMA-1478	2017	Democratic Republic of the Congo		Irenge et al. PLoS Negl Trop Dis 2020	ERR3269064
925	CTMA-1425	2016	Democratic Republic of the Congo		Irenge et al. PLoS Negl Trop Dis 2020	ERR3269015
926	CNRVC160426	2016	Democratic Republic of the Congo		Breurec et al. Emerg Infect Dis 2021	ERR3891239
927	CNRVC160427	2016	Democratic Republic of the Congo		Breurec et al. Emerg Infect Dis 2021	ERR3890505
928	CNRVC160431	2016	Democratic Republic of the Congo		Breurec et al. Emerg Infect Dis 2021	ERR3890507
929	CNRVC160429	2016	Democratic Republic of the Congo		Breurec et al. Emerg Infect Dis 2021	ERR3890506
930	CNRVC190054	2016	Central African Republic		Breurec et al. Emerg Infect Dis 2021	ERR3890517
931	CNRVC160163	2016	Central African Republic		Breurec et al. Emerg Infect Dis 2021	ERR3891235
932	CNRVC160164	2016	Central African Republic		Breurec et al. Emerg Infect Dis 2021	ERR3891236
933	CNRVC960215	1996	India		Weill et al. Science 2017	ERR1879597
934	THSTI_AM232	1996	India		Weill et al. Science 2017	ERR1880800
935	CNRVC990299	1999	Afghanistan		Weill et al. Science 2017	ERR1879649
936	CNRVC990298	1999	Afghanistan		Weill et al. Science 2017	ERR1879648
937	PRL64	1992	India		Mutreja et al. Nature 2011	ERR018195
938	THSTI_C18932	1997	India		Weill et al. Science 2017	ERR1880802
939	CNRVC970077	1997	India		Weill et al. Science 2017	ERR1879637
940	THSTI_E12067	1999	India		Weill et al. Science 2017	ERR1880813
941	THSTI_CRC198	2000	India		Weill et al. Science 2017	ERR1880810
942	THSTI_CRC155	2000	India		Weill et al. Science 2017	ERR1880809
943	THSTI_H11801	2002	India		Weill et al. Science 2017	ERR1880817
944	THSTI_I17260	2003	India		Weill et al. Science 2017	ERR1880820
945	THSTI_RC12	2001	India		Weill et al. Science 2017	ERR1880836
946	THSTI_J4770	2004	India		Weill et al. Science 2017	ERR1880830
947	MBRN14	2004	India		Mutreja et al. Nature 2011	ERR018130
948	THSTI_J16173	2004	India		Weill et al. Science 2017	ERR1880829
949	4322	2004	India		Mutreja et al. Nature 2011	ERR019881
950	4339	2004	India		Mutreja et al. Nature 2011	ERR025361
951	4656	2006	India		Mutreja et al. Nature 2011	ERR018112
952	4646	2007	India		Mutreja et al. Nature 2011	ERR025372
953	MAB008	2006	Bangladesh		Monir et al. Microbiol Spectr 2022	DRR335698
954	MAB006	2005	Bangladesh		Monir et al. Microbiol Spectr 2022	DRR335696
955	MAB004	2005	Bangladesh		Monir et al. Microbiol Spectr 2022	DRR335694
956	4552	2007	India		Mutreja et al. Nature 2011	ERR025368
957	4551	2007	India		Mutreja et al. Nature 2011	ERR025357
958	4593	2007	India		Mutreja et al. Nature 2011	ERR025359
959	THSTI_IDH0002	2007	India		Weill et al. Science 2017	ERR1880821
960	4605	2007	India		Mutreja et al. Nature 2011	ERR018111
961	4488	2006	India		Mutreja et al. Nature 2011	ERR025369
962	2255-CDC	2008	China		Didelot et al. PLoS Genet 2015	ERR579075
963	4122	2007	Viet Nam		Mutreja et al. Nature 2011	ERR019885
964	CP1042	2010	Thailand		Katz et al. Mbio 2013	SRR227324
965	AHV1003-CDC	2010	China		Didelot et al. PLoS Genet 2015	ERR576974
966	4623	2007	India		Mutreja et al. Nature 2011	ERR025358
967	4536	2007	India		Mutreja et al. Nature 2011	ERR025375
968	4585	2007	India		Mutreja et al. Nature 2011	ERR025366
969	4600	2007	India		Mutreja et al. Nature 2011	ERR025371
970	THSTI_IDH00136	2007	India		Weill et al. Science 2017	ERR1880822
971	CNRVC080397	2008	India		Weill et al. Science 2017	ERR1878570
972	THSTI_IDH02367	2009	India		Weill et al. Science 2017	ERR1880826
973	7772	2009	India		Abd El Ghany et al. PLoS Negl Trop Dis 2014	ERR351208
974	5286	2009	India		Abd El Ghany et al. PLoS Negl Trop Dis 2014	ERR351188
975	7994	2009	India		Abd El Ghany et al. PLoS Negl Trop Dis 2014	ERR351210
976	THSTI_IDH00563	2008	India		Weill et al. Science 2017	ERR1880823
977	THSTI_31698	2012	India		Weill et al. Nature 2019	ERR2269927
978	THSTI_27071	2011	India		Weill et al. Nature 2019	ERR2269926
979	VC-22	2010	Nepal		Hendriksen et al. Mbio 2011	SRR308725
980	VC-16	2010	Nepal		Hendriksen et al. Mbio 2011	SRR308717
981	VC-20	2010	Nepal		Hendriksen et al. Mbio 2011	SRR308723
982	VC-2	2010	Nepal		Hendriksen et al. Mbio 2011	SRR308690
983	VC-7	2010	Nepal		Hendriksen et al. Mbio 2011	SRR308704
984	VC-12	2010	Nepal		Hendriksen et al. Mbio 2011	SRR308709
985	VC-21	2010	Nepal		Hendriksen et al. Mbio 2011	SRR308724
986	VC-10	2010	Nepal		Hendriksen et al. Mbio 2011	SRR308707
987	VC-5	2010	Nepal		Hendriksen et al. Mbio 2011	SRR308693
988	VC-13	2010	Nepal		Hendriksen et al. Mbio 2011	SRR308713
989	VC-3	2010	Nepal		Hendriksen et al. Mbio 2011	SRR308691
990	VC-4	2010	Nepal		Hendriksen et al. Mbio 2011	SRR308692
991	VC-17	2010	Nepal		Hendriksen et al. Mbio 2011	SRR308720
992	VC-1	2010	Nepal		Hendriksen et al. Mbio 2011	SRR308665
993	VC-8	2010	Nepal		Hendriksen et al. Mbio 2011	SRR308705
994	VC-11	2010	Nepal		Hendriksen et al. Mbio 2011	SRR308708
995	VC-9	2010	Nepal		Hendriksen et al. Mbio 2011	SRR308706
996	BGD005	2007	Bangladesh		Monir et al. Microbiol Spectr 2022	DRR335608
997	EM1626	2011	Bangladesh		Unpublished (EBI-ENA)	SRR491153
998	BGD104	2009	Bangladesh		Morita et al. mBio 2020	DRR189276
999	BGD105	2009	Bangladesh		Morita et al. mBio 2020	DRR189277
1000	S9KCH9	2010	Pakistan		Shah et al. Emerg Inf Dis 2015	ERR051772
1001	S7KCH20	2010	Pakistan		Shah et al. Emerg Inf Dis 2015	ERR051770
1002	S4KCH16	2010	Pakistan		Shah et al. Emerg Inf Dis 2015	ERR051767
1003	S2KCH17	2010	Pakistan		Shah et al. Emerg Inf Dis 2015	ERR051765
1004	S5KCH10	2010	Pakistan		Shah et al. Emerg Inf Dis 2015	ERR051768
1005	S23HH18	2010	Pakistan		Shah et al. Emerg Inf Dis 2015	ERR051786
1006	S6KCH7	2010	Pakistan		Shah et al. Emerg Inf Dis 2015	ERR051769
1007	CNRVC170250	2013	Iran		Weill et al. Nature 2019	ERR2269837
1008	CNRVC170249	2013	Iran		Weill et al. Nature 2019	ERR2269836
1009	CNRVC170252	2015	Iran		Weill et al. Nature 2019	ERR2269838
1010	CNRVC170248	2012	Iran		Weill et al. Nature 2019	ERR2269835
1011	CNRVC150177	2015	Iraq		Weill et al. Nature 2019	ERR2265659
1012	CNRVC150170	2015	Iraq		Weill et al. Nature 2019	ERR2265657
1013	CNRVC150181	2015	Iraq		Weill et al. Nature 2019	ERR2265660
1014	CNRVC150169	2015	Iraq		Weill et al. Nature 2019	ERR2265656
1015	CNRVC150171	2015	Iraq		Weill et al. Nature 2019	ERR2265658
1016	CNRVC150168	2015	Iraq		Weill et al. Nature 2019	ERR2265655
1017	HCIS-036B	2013	Bangladesh		Morita et al. mBio 2020	DRX179774
1018	BGD133	2015	Bangladesh		Morita et al. mBio 2020	DRR189296
1019	IDH-07956	2015	India		Morita et al. mBio 2020	DRX179796
1020	PCS-0023	2010	Bangladesh		Morita et al. mBio 2020	DRX179809
1021	HCIS-055B	2013	Bangladesh		Morita et al. mBio 2020	DRX179777
1022	HCIS-101B	2014	Bangladesh		Morita et al. mBio 2020	DRX179784
1023	HCIS-138A	2014	Bangladesh		Morita et al. mBio 2020	DRX179782
1024	BGD128	2015	Bangladesh		Morita et al. mBio 2020	DRR189293
1025	BGD130	2015	Bangladesh		Morita et al. mBio 2020	DRR189294
1026	BGD132	2015	Bangladesh		Morita et al. mBio 2020	DRR189295
1027	BGD122	2013	Bangladesh		Morita et al. mBio 2020	DRR189290
1028	BGD119	2012	Bangladesh		Morita et al. mBio 2020	DRR189287
1029	BGD120	2012	Bangladesh		Morita et al. mBio 2020	DRR189288
1030	BGD124	2014	Bangladesh		Morita et al. mBio 2020	DRR189291
1031	BGD138	2016	Bangladesh		Morita et al. mBio 2020	DRR189299
1032	BGD159	2017	Bangladesh		Monir et al. Microbiol Spectr 2022	DRR335689
1033	BGD151	2017	Bangladesh		Monir et al. Microbiol Spectr 2022	DRR335681
1034	BGD140	2016	Bangladesh		Morita et al. mBio 2020	DRR189301
1035	BGD148	2016	Bangladesh		Morita et al. mBio 2020	DRR189305
1036	KDCP183	2019	Bangladesh		Angermeyer et al. mBio 2022	SRR14297546
1037	KDCP69	2018	Bangladesh		Angermeyer et al. mBio 2022	SRR14297662
1038	BGD136	2015	Bangladesh		Morita et al. mBio 2020	DRR189297
1039	BGD139	2016	Bangladesh		Morita et al. mBio 2020	DRR189300
1040	BGD146	2016	Bangladesh		Morita et al. mBio 2020	DRR189304
1041	BGD141	2016	Bangladesh		Morita et al. mBio 2020	DRR189302
1042	BGD152	2017	Bangladesh		Monir et al. Microbiol Spectr 2022	DRR335682
1043	BGD143	2016	Bangladesh		Morita et al. mBio 2020	DRR189303
1044	BGD149	2016	Bangladesh		Morita et al. mBio 2020	DRR189306
1045	BGD157	2017	Bangladesh		Monir et al. Microbiol Spectr 2022	DRR335687
1046	KMCP49	2018	Bangladesh		Angermeyer et al. mBio 2022	SRR14297559
1047	KMCP80	2018	Bangladesh		Angermeyer et al. mBio 2022	SRR14297696
1048	KDCP73	2018	Bangladesh		Angermeyer et al. mBio 2022	SRR14297636
1049	BGD160	2017	Bangladesh		Monir et al. Microbiol Spectr 2022	DRR335690
1050	KDCP68	2018	Bangladesh		Angermeyer et al. mBio 2022	SRR14297659
1051	KDCP81	2018	Bangladesh		Angermeyer et al. mBio 2022	SRR14297544
1052	KDCP74	2018	Bangladesh		Angermeyer et al. mBio 2022	SRR14297542
1053	KDCP90	2018	Bangladesh		Angermeyer et al. mBio 2022	SRR14297667
1054	THSTI_CO553	1994	India		Weill et al. Science 2017	ERR1880806
1055	THSTI_AM120	1996	India		Weill et al. Science 2017	ERR1880799
1056	THSTI_CO783	1994	India		Weill et al. Science 2017	ERR1880807
1057	THSTI_CO1089	1995	India		Weill et al. Science 2017	ERR1880803
1058	THSTI_CO908	1995	India		Weill et al. Science 2017	ERR1880808
1059	THSTI_NLC8	1999	India		Weill et al. Science 2017	ERR1880835
1060	THSTI_G27875	2001	India		Weill et al. Science 2017	ERR1880814
1061	THSTI_I16615	2003	India		Weill et al. Science 2017	ERR1880819
1062	THSTI_H12381	2002	India		Weill et al. Science 2017	ERR1880818
1063	THSTI_D16133	1998	India		Weill et al. Science 2017	ERR1880811
1064	4675	2001	Bangladesh		Mutreja et al. Nature 2011	ERR018113
1065	A488_2	2006	Bangladesh		Mutreja et al. Nature 2011	ERR018182
1066	4661	2001	Bangladesh		Mutreja et al. Nature 2011	ERR018116
1067	A487_2	2007	Bangladesh		Mutreja et al. Nature 2011	ERR025395
1068	4663	2001	Bangladesh		Mutreja et al. Nature 2011	ERR018115
1069	4662	2001	Bangladesh		Mutreja et al. Nature 2011	ERR025373
1070	CIRS101	2002	Bangladesh		Chun et al. Proc Natl Acad Sci USA 2009		ACVW00000000
1071	4679	1999	Bangladesh		Mutreja et al. Nature 2011	ERR018114
1072	BGD012	2007	Bangladesh		Monir et al. Microbiol Spectr 2022	DRR335615
1073	MAB005	2005	Bangladesh		Monir et al. Microbiol Spectr 2022	DRR335695
1074	MAB010	2007	Bangladesh		Monir et al. Microbiol Spectr 2022	DRR335613
1075	MAB011	2007	Bangladesh		Monir et al. Microbiol Spectr 2022	DRR335705
1076	CNRVC160013	2007	Iraq		Weill et al. Nature 2019	ERR2265662
1077	CNRVC160017	2007	Iraq		Weill et al. Nature 2019	ERR2265665
1078	CNRVC160014	2007	Iraq		Weill et al. Nature 2019	ERR2265663
1079	CNRVC160016	2007	Iraq		Weill et al. Nature 2019	ERR2265664
1080	CNRVC160018	2007	Iraq		Weill et al. Nature 2019	ERR2265666
1081	THSTI_VC4	1992	India		Weill et al. Science 2017	ERR1880843
1082	THSTI_K12759	2005	India		Weill et al. Science 2017	ERR1880831
1083	MAB007	2005	Bangladesh		Monir et al. Microbiol Spectr 2022	DRR335697
1084	MAB001	2004	Bangladesh		Monir et al. Microbiol Spectr 2022	DRR335691
1085	VC2248-1-CDC	2008	China		Didelot et al. PLoS Genet 2015	ERR579090
1086	CNRVC050280	2005	Pakistan		Weill et al. Science 2017	ERR1878135
1087	S10P57	2010	Pakistan		Shah et al. Emerg Inf Dis 2015	ERR051773
1088	CNRVC090144	2009	Pakistan		Weill et al. Science 2017	ERR1878577
1089	F8D25	2010	Pakistan		Shah et al. Emerg Inf Dis 2015	ERR051752
1090	CNRVC090123	2009	Pakistan		Weill et al. Science 2017	ERR1878575
1091	S26R24	2010	Pakistan		Shah et al. Emerg Inf Dis 2015	ERR051789
1092	F1DN4	2010	Pakistan		Shah et al. Emerg Inf Dis 2015	ERR051745
1093	CNRVC090143	2009	Pakistan		Weill et al. Science 2017	ERR1878576
1094	F4D48	2010	Pakistan		Shah et al. Emerg Inf Dis 2015	ERR051748
1095	S14P9	2010	Pakistan		Shah et al. Emerg Inf Dis 2015	ERR051777
1096	891316	2015	Zimbabwe		Mashe et al. N Engl J Med 2020	ERR3342505
1097	891315	2015	Zimbabwe		Mashe et al. N Engl J Med 2020	ERR3342504
1098	S0034	2002	Mozambique		Garrine et al. PLoS Neglect Trop Dis 2017	ERS1938058
1099	2011EL_1137	2009	Republic of South Africa		Katz et al. Mbio 2013	SRR774784
1100	S1019828_5	2010	Mozambique		Garrine et al. PLoS Neglect Trop Dis 2017	ERS1938068
1101	S1020229_6	2010	Mozambique		Garrine et al. PLoS Neglect Trop Dis 2017	ERS1938072
1102	CP1038	2009	Zimbabwe		Katz et al. Mbio 2013	SRR227311
1103	Zim_12	2009	Zimbabwe		Weill et al. Science 2017	ERR044798
1104	S0074	2003	Mozambique		Garrine et al. PLoS Neglect Trop Dis 2017	ERS1938060
1105	S0014	2002	Mozambique		Garrine et al. PLoS Neglect Trop Dis 2017	ERS1938051
1106	S152	2003	Mozambique		Garrine et al. PLoS Neglect Trop Dis 2017	ERS1938085
1107	S121	2003	Mozambique		Garrine et al. PLoS Neglect Trop Dis 2017	ERS1938079
1108	S0035	2002	Mozambique		Garrine et al. PLoS Neglect Trop Dis 2017	ERS1938059
1109	S24RG6	2010	Pakistan		Shah et al. Emerg Inf Dis 2015	ERR051787
1110	S27RG11	2010	Pakistan		Shah et al. Emerg Inf Dis 2015	ERR051790
1111	F19KTH2	2010	Pakistan		Shah et al. Emerg Inf Dis 2015	ERR051763
1112	S12P76	2010	Pakistan		Shah et al. Emerg Inf Dis 2015	ERR051775
1113	S13P83	2010	Pakistan		Shah et al. Emerg Inf Dis 2015	ERR051776
1114	F16KTH6	2010	Pakistan		Shah et al. Emerg Inf Dis 2015	ERR051760
1115	F15KTH7	2010	Pakistan		Shah et al. Emerg Inf Dis 2015	ERR051759
1116	S19HH5	2010	Pakistan		Shah et al. Emerg Inf Dis 2015	ERR051782
1117	S18HH4	2010	Pakistan		Shah et al. Emerg Inf Dis 2015	ERR051781
1118	F2D59	2010	Pakistan		Shah et al. Emerg Inf Dis 2015	ERR051746
1119	F7D30	2010	Pakistan		Shah et al. Emerg Inf Dis 2015	ERR051751
1120	F11D4	2010	Pakistan		Shah et al. Emerg Inf Dis 2015	ERR051755
1121	F5D38	2010	Pakistan		Shah et al. Emerg Inf Dis 2015	ERR051749
1122	S1KCH15	2010	Pakistan		Shah et al. Emerg Inf Dis 2015	ERR051764
1123	S21HH15	2010	Pakistan		Shah et al. Emerg Inf Dis 2015	ERR051784
1124	F14KPD3	2010	Pakistan		Shah et al. Emerg Inf Dis 2015	ERR051758
1125	S8KCH18	2010	Pakistan		Shah et al. Emerg Inf Dis 2015	ERR051771
1126	F17KTH4	2010	Pakistan		Shah et al. Emerg Inf Dis 2015	ERR051761
1127	S17HH3	2010	Pakistan		Shah et al. Emerg Inf Dis 2015	ERR051780
1128	F18KTH3	2010	Pakistan		Shah et al. Emerg Inf Dis 2015	ERR051762
1129	F12D1	2010	Pakistan		Shah et al. Emerg Inf Dis 2015	ERR051756
1130	S25R22	2010	Pakistan		Shah et al. Emerg Inf Dis 2015	ERR051788
1131	S16HH1	2010	Pakistan		Shah et al. Emerg Inf Dis 2015	ERR051779
1132	S22HH17	2010	Pakistan		Shah et al. Emerg Inf Dis 2015	ERR051785
1133	S20HH14	2010	Pakistan		Shah et al. Emerg Inf Dis 2015	ERR051783
1134	THSTI_L9496	2006	India		Weill et al. Science 2017	ERR1880834
1135	4519	2005	India		Mutreja et al. Nature 2011	ERR025374
1136	THSTI_L19089	2006	India		Weill et al. Science 2017	ERR1880833
1137	THSTI_K9398	2005	India		Weill et al. Science 2017	ERR1880832
1138	CNRVC060089	2006	India		Weill et al. Science 2017	ERR1878151
1139	VC2454-CDC	2005	China		Didelot et al. PLoS Genet 2015	ERR579089
1140	4538	2007	India		Mutreja et al. Nature 2011	ERR025360
1141	MBN17	2004	India		Mutreja et al. Nature 2011	ERR018123
1142	CNRVC060333	2006	India/Nepal		Weill et al. Science 2017	ERR1878548
1143	THSTI_IDH01405	2009	India		Weill et al. Science 2017	ERR1880825
1144	THSTI_IDH01272	2008	India		Weill et al. Science 2017	ERR1880824
1145	IDHO1726	2009	India		Mutreja et al. Nature 2011	ERR018187
1146	VC-19	2010	Nepal		Hendriksen et al. Mbio 2011	SRR308722
1147	VC-6	2010	Nepal		Hendriksen et al. Mbio 2011	SRR308703
1148	DCC-159	2011	Bangladesh		Morita et al. mBio 2020	DRX179776
1149	DCC-028	2011	Bangladesh		Morita et al. mBio 2020	DRX179775
1150	BGD107	2009	Bangladesh		Morita et al. mBio 2020	DRR189278
1151	BGD021	2008	Bangladesh		Monir et al. Microbiol Spectr 2022	DRR335623
1152	DCC-203A	2012	Bangladesh		Morita et al. mBio 2020	DRX179773
1153	BGD016	2008	Bangladesh		Monir et al. Microbiol Spectr 2022	DRR335619
1154	BGD025	2008	Bangladesh		Monir et al. Microbiol Spectr 2022	DRR335627
1155	DCC-001	2012	Bangladesh		Morita et al. mBio 2020	DRX179811
1156	DCC-006	2012	Bangladesh		Morita et al. mBio 2020	DRX179812
1157	BGD023	2008	Bangladesh		Monir et al. Microbiol Spectr 2022	DRR335625
1158	CP1048	2010	Bangladesh		Katz et al. Mbio 2013	SRR227303
1159	CP1050	2010	Bangladesh		Katz et al. Mbio 2013	SRR227335
1160	PCS-0030	2010	Bangladesh		Morita et al. mBio 2020	DRX179810
1161	BGD007	2007	Bangladesh		Monir et al. Microbiol Spectr 2022	DRR335610
1162	BGD110	2010	Bangladesh		Morita et al. mBio 2020	DRR189280
1163	BGD126	2015	Bangladesh		Morita et al. mBio 2020	DRR189292
1164	BGD114	2011	Bangladesh		Morita et al. mBio 2020	DRR189283
1165	MAB002	2004	Bangladesh		Monir et al. Microbiol Spectr 2022	DRR335692
1166	CNRVC110078	2011	Bangladesh		Weill et al. Nature 2019	ERR2265590
1167	THSTI_IDH02834	2010	India		Weill et al. Science 2017	ERR1880827
1168	VC-15	2010	Nepal		Hendriksen et al. Mbio 2011	SRR308716
1169	VC-18	2010	Nepal		Hendriksen et al. Mbio 2011	SRR308721
1170	THSTI_IDH02959	2010	India		Weill et al. Science 2017	ERR1880828
1171	5417	2009	India		Abd El Ghany et al. PLoS Negl Trop Dis 2014	ERR351191
1172	6734	2009	India		Abd El Ghany et al. PLoS Negl Trop Dis 2014	ERR351205
1173	6016	2009	India		Abd El Ghany et al. PLoS Negl Trop Dis 2014	ERR351193
1174	5663	2009	India		Abd El Ghany et al. PLoS Negl Trop Dis 2014	ERR351192
1175	6259	2009	India		Abd El Ghany et al. PLoS Negl Trop Dis 2014	ERR351199
1176	6557	2009	India		Abd El Ghany et al. PLoS Negl Trop Dis 2014	ERR351203
1177	5202	2009	India		Abd El Ghany et al. PLoS Negl Trop Dis 2014	ERR351185
1178	5046	2009	India		Abd El Ghany et al. PLoS Negl Trop Dis 2014	ERR351175
1179	5185	2009	India		Abd El Ghany et al. PLoS Negl Trop Dis 2014	ERR351179
1180	7683	2009	India		Abd El Ghany et al. PLoS Negl Trop Dis 2014	ERR351207
1181	4966	2009	India		Abd El Ghany et al. PLoS Negl Trop Dis 2014	ERR351174
1182	CNRVC090177	2009	Nigeria		Weill et al. Science 2017	ERR1878579
1183	CNRVC090182	2009	Cameroon		Weill et al. Science 2017	ERR1878580
1184	CNRVC090175	2009	Nigeria		Weill et al. Science 2017	ERR1878578
1185	CNRVC140160	2010	Niger		Weill et al. Science 2017	ERR1878611
1186	CNRVC100159	2010	Nigeria		Weill et al. Science 2017	ERR1878583
1187	CNRVC100224	2010	Nigeria		Weill et al. Science 2017	ERR1878589
1188	CNRVC140167	2010	Niger		Weill et al. Science 2017	ERR1878612
1189	CNRVC100186	2010	Cameroon		Weill et al. Science 2017	ERR1878588
1190	2010EL_1749	2010	Cameroon		Katz et al. Mbio 2013	SRR773655
1191	CNRVC110128	2010	Cameroon		Weill et al. Science 2017	ERR1878598
1192	CNRVC100246	2010	Chad		Weill et al. Science 2017	ERR1878591
1193	CNRVC100240	2010	Chad		Weill et al. Science 2017	ERR1878590
1194	CNRVC110230	2011	Chad		Weill et al. Science 2017	ERR1878599
1195	CNRVC110241	2011	Chad		Weill et al. Science 2017	ERR1878600
1196	L395	2010	Togo		Weill et al. Science 2017	ERR572839
1197	L403	2011	Togo		Weill et al. Science 2017	ERR572585
1198	L410	2012	Togo		Weill et al. Science 2017	ERR572590
1199	L397	2010	Togo		Weill et al. Science 2017	ERR572580
1200	CNRVC110262	2011	Nigeria		Weill et al. Science 2017	ERR1878601
1201	CNRVC140150	2014	Nigeria		Weill et al. Science 2017	ERR1878610
1202	CNRVC140027	2014	Nigeria		Weill et al. Science 2017	ERR1878609
1203	468-14	2014	Ghana		Weill et al. Science 2017	ERR1024524
1204	19-14	2014	Ghana		Weill et al. Science 2017	ERR1024521
1205	262-14	2014	Ghana		Weill et al. Science 2017	ERR1024526
1206	CNRVC110058	2011	Nigeria		Weill et al. Science 2017	ERR1878593
1207	CNRVC110060	2011	Nigeria		Weill et al. Science 2017	ERR1878594
1208	CNRVC110096	2010	Cameroon		Weill et al. Science 2017	ERR1878595
1209	CNRVC110113	2011	Cameroon		Weill et al. Science 2017	ERR1878596
1210	CNRVC110120	2011	Cameroon		Weill et al. Science 2017	ERR1878597
1211	L413	2012	Togo		Weill et al. Science 2017	ERR572592
1212	L409	2012	Togo		Weill et al. Science 2017	ERR572842
1213	L408	2011	Togo		Weill et al. Science 2017	ERR572589
1214	HCUF01	2010	Haiti		Katz et al. Mbio 2013	SRR135540
1215	HC-40A1	2010	Haiti		Katz et al. Mbio 2013	SRR135545
1216	HC-22A1	2010	Haiti		Katz et al. Mbio 2013	SRR191381
1217	HC-68A1	2010	Haiti		Katz et al. Mbio 2013	SRR191363
1218	2010EL_1792	2010	Haiti		Reimer et al. Emerg Infect 2011		AELJ00000000.1
1219	2010EL_1798	2010	Haiti		Reimer et al. Emerg Infect 2011		AELI00000000.1
1220	2010EL_1786	2010	Haiti		Reimer et al. Emerg Infect 2011		CP003069.1/CP003070.1
1221	CNRVC100278	2010	Haiti		Weill et al. Science 2017	ERR1878592
1222	THSTI_20370	2010	India		Weill et al. Nature 2019	ERR2269808
1223	THSTI_23835	2010	India		Weill et al. Nature 2019	ERR2269922
1224	THSTI_23485	2010	India		Weill et al. Nature 2019	ERR2269921
1225	THSTI_26866	2011	India		Weill et al. Nature 2019	ERR2269923
1226	THSTI_26871	2011	India		Weill et al. Nature 2019	ERR2269924
1227	VC-26	2010	Nepal		Hendriksen et al. Mbio 2011	SRR308727
1228	VC-14	2010	Nepal		Hendriksen et al. Mbio 2011	SRR308715
1229	VC-25	2010	Nepal		Hendriksen et al. Mbio 2011	SRR308726
1230	THSTI_32676	2012	India		Weill et al. Nature 2019	ERR2269928
1231	THSTI_26907	2011	India		Weill et al. Nature 2019	ERR2269925
1232	IDH-07665	2015	India		Morita et al. mBio 2020	DRX179789
1233	THSTI_33102	2012	India		Weill et al. Nature 2019	ERR2269929
1234	THSTI_36268	2013	India		Weill et al. Nature 2019	ERR2269946
1235	THSTI_36136	2013	India		Weill et al. Nature 2019	ERR2269945
1236	THSTI_36124	2013	India		Weill et al. Nature 2019	ERR2269930
1237	CNRVC140176	2014	India		Weill et al. Nature 2019	ERR2265649
1238	THSTI_36133	2013	India		Weill et al. Nature 2019	ERR2269944
1239	THSTI_41049	2014	India		Weill et al. Nature 2019	ERR2269947
1240	IDH-07934	2015	India		Morita et al. mBio 2020	DRX179790
1241	IDH-08792	2016	India		Morita et al. mBio 2020	DRX179802
1242	THSTI_52586	2016	India		Weill et al. Nature 2019	ERR2270655
1243	IDH-08591	2016	India		Morita et al. mBio 2020	DRX179798
1244	IDH-08729	2016	India		Morita et al. mBio 2020	DRX179801
1245	IDH-09205	2016	India		Morita et al. mBio 2020	DRX179805
1246	IDH-09122	2016	India		Morita et al. mBio 2020	DRX179804
1247	IDH-08923	2016	India		Morita et al. mBio 2020	DRX179803
1248	THSTI_45544	2015	India		Weill et al. Nature 2019	ERR2269950
1249	THSTI_45983	2015	India		Weill et al. Nature 2019	ERR2269952
1250	THSTI_46073	2015	India		Weill et al. Nature 2019	ERR2269953
1251	CNRVC150140	2015	India		Weill et al. Nature 2019	ERR2265652
1252	THSTI_41081	2014	India		Weill et al. Nature 2019	ERR2269949
1253	THSTI_41055	2014	India		Weill et al. Nature 2019	ERR2269948
1254	NALMLE13	2018	Bangladesh		Baddam et al. mBio 2020		SIUO01
1255	BGD137	2016	Bangladesh		Morita et al. mBio 2020	DRR189298
1256	31_1	2015	Kenya		Weill et al. Nature 2019	ERR2265589
1257	4621STDY6714780	2016	Kenya		Weill et al. Nature 2019	ERS1572815
1258	4621STDY6714750	2015	Kenya		Weill et al. Nature 2019	ERS1572785
1259	4621STDY6714758	2015	Kenya		Weill et al. Nature 2019	ERS1572793
1260	UG026	2015	Uganda		Bwire et al. PLoS Negl Trop Dis 2018		SAMN08744332
1261	UG010	2016	Uganda		Bwire et al. PLoS Negl Trop Dis 2018		SAMN08744330
1262	UG020	2016	Uganda		Bwire et al. PLoS Negl Trop Dis 2018		SAMN08744331
1263	Tanz_2	2015	Tanzania		Kachwamba et al. BMC Infect Dis 2017	ERS2318680
1264	Tanz_3	2015	Tanzania		Kachwamba et al. BMC Infect Dis 2017	ERS2318681
1265	Tanz_9	2015	Tanzania		Kachwamba et al. BMC Infect Dis 2017	ERS2318682
1266	Tanz_42	2015	Tanzania		Kachwamba et al. BMC Infect Dis 2017	ERS2318697
1267	Tanz_48	2015	Tanzania		Kachwamba et al. BMC Infect Dis 2017	ERS2318700
1268	Tanz_14	2015	Tanzania		Kachwamba et al. BMC Infect Dis 2017	ERS2318685
1269	Tanz_33	2015	Tanzania		Kachwamba et al. BMC Infect Dis 2017	ERS2318693
1270	YA00122530	2018	Zimbabwe		Mashe et al. N Engl J Med 2020	ERR3342507
1271	YA00122534	2018	Zimbabwe		Mashe et al. N Engl J Med 2020	ERR3342511
1272	YA00122536	2018	Zimbabwe		Mashe et al. N Engl J Med 2020	ERR3342512
1273	YA00120881	2018	South Africa		Mashe et al. N Engl J Med 2020	ERR3342506
1274	YA00122539	2018	Zimbabwe		Mashe et al. N Engl J Med 2020	ERR3342514
1275	4621STDY6714748	2015	Kenya		Weill et al. Nature 2019	ERS1572783
1276	4621STDY6714749	2015	Kenya		Weill et al. Nature 2019	ERS1572784
1277	CNRVC170180	2017	Yemen		Weill et al. Nature 2019	ERR2269618
1278	CNRVC170178	2017	Yemen		Weill et al. Nature 2019	ERR2269616
1279	CNRVC170206	2017	Yemen		Weill et al. Nature 2019	ERR2269809
1280	CNRVC170207	2017	Yemen		Weill et al. Nature 2019	ERR2269810
1281	CNRVC170177	2016	Yemen		Weill et al. Nature 2019	ERR2269615
1282	CNRVC170168	2016	Yemen		Weill et al. Nature 2019	ERR2265674
1283	CNRVC170184	2017	Yemen		Weill et al. Nature 2019	ERR2269622
1284	CNRVC170196	2017	Yemen		Weill et al. Nature 2019	ERR2269709
1285	CNRVC170189	2017	Yemen		Weill et al. Nature 2019	ERR2269644
1286	CNRVC170201	2017	Yemen		Weill et al. Nature 2019	ERR2269714
1287	CNRVC170186	2017	Yemen		Weill et al. Nature 2019	ERR2269641
1288	CNRVC170242	2017	Yemen		Weill et al. Nature 2019	ERR2269834
1289	CNRVC190244	2019	Yemen		Lassalle et al. bioRxiv 2022	ERR7057894
1290	CNRVC190239	2019	Yemen		Lassalle et al. bioRxiv 2022	ERR7057859
1291	CNRVC190242	2019	Yemen		Lassalle et al. bioRxiv 2022	ERR7057892
1292	CNRVC190249	2019	Yemen		Lassalle et al. bioRxiv 2022	ERR7057899
1293	CNRVC190243	2019	Yemen		Lassalle et al. bioRxiv 2022	ERR7057893
1294	CNRVC190240	2019	Yemen		Lassalle et al. bioRxiv 2022	ERR7057860
1295	CNRVC190241	2019	Yemen		Lassalle et al. bioRxiv 2022	ERR7057891
1296	CNRVC190245	2019	Yemen		Lassalle et al. bioRxiv 2022	ERR7057895
1297	CNRVC190238	2019	Yemen		Lassalle et al. bioRxiv 2022	ERR7057858
1298	CNRVC190232	2019	Yemen		Lassalle et al. bioRxiv 2022	ERR7057835
1299	CNRVC190250	2019	Yemen		Lassalle et al. bioRxiv 2022	ERR7057900
1300	CNRVC190236	2019	Yemen		Lassalle et al. bioRxiv 2022	ERR7057856
1301	CNRVC190246	2019	Yemen		Lassalle et al. bioRxiv 2022	ERR7057896
1302	CNRVC190233	2019	Yemen		Lassalle et al. bioRxiv 2022	ERR7057836
1303	CNRVC190237	2019	Yemen		Lassalle et al. bioRxiv 2022	ERR7057857
1304	THSTI_52588	2016	India		Weill et al. Nature 2019	ERR2270656
1305	THSTI_52629	2016	India		Weill et al. Nature 2019	ERR2270657
1306	THSTI_45869	2015	India		Weill et al. Nature 2019	ERR2269951
1307	IDH-08389	2015	India		Morita et al. mBio 2020	DRX179797
1308	THSTI_52665	2016	India		Weill et al. Nature 2019	ERR2270658
1309	IDH-09620	2016	India		Morita et al. mBio 2020	DRX179808
1310	IDH-09473	2016	India		Morita et al. mBio 2020	DRX179807
1311	CNRVC190003	2019	India		Unpublished (Institut Pasteur)	ERR7166568
1312	CNRVC190048	2019	India		Unpublished (Institut Pasteur)	ERR7166569
1313	CNRVC190050	2019	India		Unpublished (Institut Pasteur)	ERR7166570
1314	CNRVC190057	2019	India		Unpublished (Institut Pasteur)	ERR7166571
1315	2021V-1160_CDC	2021	India		Unpublished (CDC Cholera and Other Vibrio Illness Surveillance)	SRR20083339
1316	PNUSAV003594_CDC	2022	India		Unpublished (CDC Cholera and Other Vibrio Illness Surveillance)	SRR22561727
1317	PNUSAV003223_CDC	2022	India		Unpublished (CDC Cholera and Other Vibrio Illness Surveillance)	SRR21449932
1318	PNUSAV003579_CDC	2022	Pakistan		Unpublished (CDC Cholera and Other Vibrio Illness Surveillance)	SRR23644540
1319	Vch-N1252	2022	Pakistan		Sim et al. Microbiol Resour Announc 2023	SRR21074466
1320	PNUSAV003597_CDC	2022	Pakistan		Unpublished (CDC Cholera and Other Vibrio Illness Surveillance)	SRR22561718
1321	PNUSAV002860_CDC	2022	Pakistan		Unpublished (CDC Cholera and Other Vibrio Illness Surveillance)	SRR19537974
1322	VIB_BA8823AA	2022	Pakistan		Unpublished (National Institute of Health, Islamabad, Pakistan)	SRR22936399
1323	VIB_BA8829AA	2022	Pakistan		Unpublished (National Institute of Health, Islamabad, Pakistan)	SRR22936405
1324	VIB_BA8844AA	2022	Pakistan		Unpublished (National Institute of Health, Islamabad, Pakistan)	SRR22947118
1325	VIB_BA8832AA	2022	Pakistan		Unpublished (National Institute of Health, Islamabad, Pakistan)	SRR22936408
1326	VIB_BA8825AA	2022	Pakistan		Unpublished (National Institute of Health, Islamabad, Pakistan)	SRR22936401
1327	VIB_BA8820AA	2022	Pakistan		Unpublished (National Institute of Health, Islamabad, Pakistan)	SRR22936396
1328	PNUSAV003629_CDC	2022	Pakistan		Unpublished (CDC Cholera and Other Vibrio Illness Surveillance)	SRR23644598
1329	PNUSAV002918_CDC	2022	Pakistan		Unpublished (CDC Cholera and Other Vibrio Illness Surveillance)	SRR20209284
1330	PNUSAV002693_CDC	2022	Pakistan		Unpublished (CDC Cholera and Other Vibrio Illness Surveillance)	SRR18456400
1331	PNUSAV002943_CDC	2022	Iraq		Unpublished (CDC Cholera and Other Vibrio Illness Surveillance)	SRR20325463
1332	VIB_BA8850AA	2022	Pakistan		Unpublished (National Institute of Health, Islamabad, Pakistan)	SRR22947124
1333	VIB_BA8849AA	2022	Pakistan		Unpublished (National Institute of Health, Islamabad, Pakistan)	SRR22947123
1334	VIB_BA8813AA	2022	Pakistan		Unpublished (National Institute of Health, Islamabad, Pakistan)	SRR22936389
1335	VIB_BA8815AA	2022	Pakistan		Unpublished (National Institute of Health, Islamabad, Pakistan)	SRR22936391
1336	VIB_BA8847AA	2022	Pakistan		Unpublished (National Institute of Health, Islamabad, Pakistan)	SRR22947121
1337	VIB_BA8848AA	2022	Pakistan		Unpublished (National Institute of Health, Islamabad, Pakistan)	SRR22947122
1338	VIB_BA8852AA	2022	Pakistan		Unpublished (National Institute of Health, Islamabad, Pakistan)	SRR22947126
1339	VIB_BA8834AA	2022	Pakistan		Unpublished (National Institute of Health, Islamabad, Pakistan)	SRR22936410
1340	VIB_BA8833AA	2022	Pakistan		Unpublished (National Institute of Health, Islamabad, Pakistan)	SRR22936409
1341	Vch-Q4233	2022	Pakistan		Sim et al. Microbiol Resour Announc 2023	SRR21074467
1342	PNUSAV002803_CDC	2022	Pakistan		Unpublished (CDC Cholera and Other Vibrio Illness Surveillance)	SRR19326147
1343	VIB_BA8831AA	2022	Pakistan		Unpublished (National Institute of Health, Islamabad, Pakistan)	SRR22936407
1344	LD04967541	2023	South Africa	118	This study	ERR11219415
1345	IK04586933	2023	South Africa	105	This study	ERR11219414
1346	YA00444950	2023	South Africa	121	This study	ERR11219416
1347	LD04947912	2023	Malawi	257	This study	ERR11219417
1348	YA00436893	2023	Malawi	115	This study	ERR11219418
1349	LD04952620	2023	South Africa	203	This study	ERR11219413
1350	THSTI_56712	2017	India		Weill et al. Nature 2019	ERR2270662
1351	THSTI_56650	2017	India		Weill et al. Nature 2019	ERR2270660
1352	THSTI_56695	2017	India		Weill et al. Nature 2019	ERR2270661
1353	THSTI_55199	2017	India		Weill et al. Nature 2019	ERR2270659
1354	KMCP57	2018	Bangladesh		Angermeyer et. al. mBio 2022	SRR14297560
1355	KMCP67	2018	Bangladesh		Angermeyer et. al. mBio 2022	SRR14297694
1356	KMCP56	2018	Bangladesh		Angermeyer et. al. mBio 2022	SRR14297692
1357	KMCP88	2018	Bangladesh		Angermeyer et. al. mBio 2022	SRR14297566
1358	KMCP85	2018	Bangladesh		Angermeyer et. al. mBio 2022	SRR14297697
1359	KMCP61	2018	Bangladesh		Angermeyer et. al. mBio 2022	SRR14297561
1360	KMCP52	2018	Bangladesh		Angermeyer et. al. mBio 2022	SRR14297690
1361	NALMLE30	2018	Bangladesh		Baddam et al. mBio 2020		SIVF01
1362	KMCP93	2018	Bangladesh		Angermeyer et. al. mBio 2022	SRR14297568
1363	KMCP65	2018	Bangladesh		Angermeyer et. al. mBio 2022	SRR14297562
1364	74/18	2018	Algeria		Benamrouche et al. Emerg Infect Dis 2022	ERR7139718
1365	571/18	2018	Algeria		Benamrouche et al. Emerg Infect Dis 2022	ERR7135571
1366	1523/18	2018	Algeria		Benamrouche et al. Emerg Infect Dis 2022	ERR7135495
1367	524/18	2018	Algeria		Benamrouche et al. Emerg Infect Dis 2022	ERR7135567
1368	KDCP148	2018	Bangladesh		Angermeyer et. al. mBio 2022	SRR14297677
1369	KMCP72	2018	Bangladesh		Angermeyer et. al. mBio 2022	SRR14297695
1370	KDCP98	2018	Bangladesh		Angermeyer et. al. mBio 2022	SRR14297668
1371	KDCP82	2018	Bangladesh		Angermeyer et. al. mBio 2022	SRR14297663
1372	KDCP137	2018	Bangladesh		Angermeyer et. al. mBio 2022	SRR14297671
1373	KDCP152	2018	Bangladesh		Angermeyer et. al. mBio 2022	SRR14297678
1374	KDCP154	2018	Bangladesh		Angermeyer et. al. mBio 2022	SRR14297679
1375	KDCP168	2018	Bangladesh		Angermeyer et. al. mBio 2022	SRR14297545
1376	KDCP136	2018	Bangladesh		Angermeyer et. al. mBio 2022	SRR14297670
1377	KMCP90_1	2018	Bangladesh		Angermeyer et. al. mBio 2022	SRR14297657
1378	KMCP68	2018	Bangladesh		Angermeyer et. al. mBio 2022	SRR14297563
1379	KDCP140	2018	Bangladesh		Angermeyer et. al. mBio 2022	SRR14297673
1380	KDCP144	2018	Bangladesh		Angermeyer et. al. mBio 2022	SRR14297674
1381	KDCP79	2018	Bangladesh		Angermeyer et. al. mBio 2022	SRR14297543
1382	KMCP90_2	2018	Bangladesh		Angermeyer et. al. mBio 2022	SRR14297567
1383	KMCP55	2018	Bangladesh		Angermeyer et. al. mBio 2022	SRR14297691
1384	KDCP83	2018	Bangladesh		Angermeyer et. al. mBio 2022	SRR14297665
1385	KMCP70	2018	Bangladesh		Angermeyer et. al. mBio 2022	SRR14297565
1386	KDCP87	2018	Bangladesh		Angermeyer et. al. mBio 2022	SRR14297666
1387	NALMLE02	2018	Bangladesh		Baddam et al. mBio 2020		SIUD01
1388	NALMLE08	2018	Bangladesh		Baddam et al. mBio 2020		SIUJ01
1389	KDCP147	2018	Bangladesh		Angermeyer et. al. mBio 2022	SRR14297676
1390	KDCP103	2018	Bangladesh		Angermeyer et. al. mBio 2022	SRR14297669
1391	NALMLE26	2018	Bangladesh		Baddam et al. mBio 2020		SIVB01
1392	KMCP69	2018	Bangladesh		Angermeyer et. al. mBio 2022	SRR14297564
1393	KDCP202	2019	Bangladesh		Angermeyer et. al. mBio 2022	SRR14297681
1394	KDCP260	2019	Bangladesh		Angermeyer et. al. mBio 2022	SRR14297687
1395	KDCP262	2019	Bangladesh		Angermeyer et. al. mBio 2022	SRR14297554
1396	KDCP254	2019	Bangladesh		Angermeyer et. al. mBio 2022	SRR14297686
1397	KDCP245	2019	Bangladesh		Angermeyer et. al. mBio 2022	SRR14297553
1398	KMCP137	2019	Bangladesh		Angermeyer et. al. mBio 2022	SRR14297571
1399	KMCP119	2019	Bangladesh		Angermeyer et. al. mBio 2022	SRR14297569
1400	KDCP250	2019	Bangladesh		Angermeyer et. al. mBio 2022	SRR14297685
1401	KDCP264	2019	Bangladesh		Angermeyer et. al. mBio 2022	SRR14297556
1402	DMAVC-17	2022	Bangladesh		Monir et al. Nat Commun 2022	DRR395010	SAMD00514834
1403	DMAVC-15	2022	Bangladesh		Monir et al. Nat Commun 2022	DRR395008	SAMD00514832
1404	DMAVC-21	2022	Bangladesh		Monir et al. Nat Commun 2022	DRR395014	SAMD00514838
1405	DMAVC-4	2022	Bangladesh		Monir et al. Nat Commun 2022	DRR394997	SAMD00514801
1406	DMAVC-19	2022	Bangladesh		Monir et al. Nat Commun 2022	DRR395012	SAMD00514836
1407	DMAVC-8	2022	Bangladesh		Monir et al. Nat Commun 2022	DRR395001	SAMD00514805
1408	DMAVC-18	2022	Bangladesh		Monir et al. Nat Commun 2022	DRR395011	SAMD00514835
1409	KDCP215	2019	Bangladesh		Angermeyer et. al. mBio 2022	SRR14297548
1410	KDCP241	2019	Bangladesh		Angermeyer et. al. mBio 2022	SRR14297552
1411	KDCP195	2019	Bangladesh		Angermeyer et. al. mBio 2022	SRR14297680
1412	KMCP134	2019	Bangladesh		Angermeyer et. al. mBio 2022	SRR14297570
1413	KMCP107	2019	Bangladesh		Angermeyer et. al. mBio 2022	SRR14297699
1414	KMCP138	2019	Bangladesh		Angermeyer et. al. mBio 2022	SRR14297700
1415	KDCP231	2019	Bangladesh		Angermeyer et. al. mBio 2022	SRR14297551
1416	KDCP278	2019	Bangladesh		Angermeyer et. al. mBio 2022	SRR14297557
1417	CNRVC190225	2019	Bangladesh		Unpublished (Institut Pasteur)	ERR11264438
1418	KMCP160_1	2019	Bangladesh		Angermeyer et. al. mBio 2022	SRR14297648
1419	KMCP160_2	2019	Bangladesh		Angermeyer et. al. mBio 2022	SRR14297481
1420	KDCP281	2019	Bangladesh		Angermeyer et. al. mBio 2022	SRR14297558
1421	KDCP220	2019	Bangladesh		Angermeyer et. al. mBio 2022	SRR14297549
1422	KDCP187	2019	Bangladesh		Angermeyer et. al. mBio 2022	SRR14297547
1423	KDCP226	2019	Bangladesh		Angermeyer et. al. mBio 2022	SRR14297550
1424	KMCP146	2019	Bangladesh		Angermeyer et. al. mBio 2022	SRR14297458
1425	KDCP270	2019	Bangladesh		Angermeyer et. al. mBio 2022	SRR14297689
1426	KDCP228	2019	Bangladesh		Angermeyer et. al. mBio 2022	SRR14297684
1427	KDCP208	2019	Bangladesh		Angermeyer et. al. mBio 2022	SRR14297682
1428	KMCP145	2019	Bangladesh		Angermeyer et. al. mBio 2022	SRR14297701
1429	DMAVC-6	2022	Bangladesh		Monir et al. Nat Commun 2022	DRR394999
1430	DMAVC-11	2022	Bangladesh		Monir et al. Nat Commun 2022	DRR395004
1431	DMAVC-3	2022	Bangladesh		Monir et al. Nat Commun 2022	DRR394996
1432	DMAVC-7	2022	Bangladesh		Monir et al. Nat Commun 2022	DRR395000
1433	DMAVC-16	2022	Bangladesh		Monir et al. Nat Commun 2022	DRR395009
1434	DMAVC-1	2022	Bangladesh		Monir et al. Nat Commun 2022	DRR394994
1435	DMAVC-20	2021	Bangladesh		Monir et al. Nat Commun 2022	DRR395013
1436	DMAVC-10	2022	Bangladesh		Monir et al. Nat Commun 2022	DRR395003
1437	DMAVC-22	2022	Bangladesh		Monir et al. Nat Commun 2022	DRR395015
1438	DMAVC-12	2022	Bangladesh		Monir et al. Nat Commun 2022	DRR395005
1439	DMAVC-2	2022	Bangladesh		Monir et al. Nat Commun 2022	DRR394995
1440	DMAVC-13	2022	Bangladesh		Monir et al. Nat Commun 2022	DRR395006
1441	DMAVC-5	2022	Bangladesh		Monir et al. Nat Commun 2022	DRR394998
1442	DMAVC-14	2022	Bangladesh		Monir et al. Nat Commun 2022	DRR395007
1443	DMAVC-9	2022	Bangladesh		Monir et al. Nat Commun 2022	DRR395002
